# Supplementary material for: Detecting drug-drug interactions between therapies for COVID-19 and concomitant medications through the FDA adverse event reporting system
Source: Front Pharmacol. 2022 Jul 22;13:938552. doi: 10.3389/fphar.2022.938552 (PMC9353301; doi:10.3389/fphar.2022.938552)
Supplement: Supplementary file 2 [file DataSheet1.XLSX]

## Sheet: Supplementary_final_final_final
										Additive scale	Multiplicative scale		Reference group: age group 1 (<65)		Reference group: Female Male		NA: Not investigated
													Age group 2 (≥65)				0:No intersection
																	1:Potential weak intersaction
																	2: Potential intersaction, 3: Do no co-administer
COVID_19_drug_name	Co_medication_name	Co_medication_ATC_1st_level	MedDRA_HLT_name	MedDRA_SOC_name	Female	Male	Young (<65)	Old (>=65)	Total_count	RERI (95% CI)	exp(B3)	p-value	age_group_2_pvalue	age_group_2_oddsRatio (95% CI)	sex_male_pvalue	sex_male_oddsRatio (95% CI)	Liverpool database
Aspirin	Acetaminophen	Nervous System	Allergies to foods, food additives, drugs and other chemicals	Immune system disorders	5	20	0	25	25	1.51(0.406-2.614)	2.89247	0.000617388	0.503525	1.052(0.906-1.223)	0.0524167	0.984(0.969-1)	0
Aspirin	Acetaminophen	Nervous System	Ventricular arrhythmias and cardiac arrest	Cardiac disorders	7	25	12	20	32	0.819(0.151-1.487)	2.10843	0.00671492	7.17457e-06	1.402(1.21-1.626)	0.000292137	1.024(1.011-1.037)	0
Aspirin	Albuterol	Respiratory System	Renal failure and impairment	Renal and urinary disorders	12	25	15	22	37	0.638(0.135-1.141)	2.06427	0.00586629	0.00217465	1.194(1.066-1.337)	8.90283e-36	1.06(1.05-1.07)	0
Aspirin	Albuterol	Respiratory System	Respiratory acidoses	Metabolism and nutrition disorders	7	20	5	22	27	1.023(0.175-1.871)	2.67695	0.001413	0.00370752	1.232(1.07-1.418)	3.58734e-09	1.035(1.023-1.047)	0
Aspirin	Albuterol	Respiratory System	Respiratory failures (excl neonatal)	Respiratory, thoracic and mediastinal disorders	11	22	6	27	33	1.276(0.379-2.173)	2.86794	0.000230813	8.2433e-06	1.351(1.183-1.541)	1.40164e-07	1.03(1.019-1.041)	0
Aspirin	Albuterol	Respiratory System	Ventricular arrhythmias and cardiac arrest	Cardiac disorders	9	16	10	15	25	1.189(0.152-2.225)	2.26573	0.00946045	4.47415e-06	1.413(1.219-1.638)	0.00200061	1.02(1.007-1.033)	0
Aspirin	Amlodipine	Cardiovascular System	Renal failure and impairment	Renal and urinary disorders	16	30	18	28	46	1.128(0.608-1.648)	3.63459	1.20921e-06	0.00112849	1.207(1.078-1.352)	5.09539e-40	1.061(1.052-1.07)	0
Aspirin	Atorvastatin	Cardiovascular System	Allergies to foods, food additives, drugs and other chemicals	Immune system disorders	1	28	4	25	29	1.17(0.481-1.86)	3.45217	0.000722491	0.385937	1.069(0.92-1.241)	0.398648	0.994(0.979-1.009)	0
Aspirin	Atorvastatin	Cardiovascular System	Breathing abnormalities	Respiratory, thoracic and mediastinal disorders	27	44	23	48	71	1.03(0.263-1.798)	1.68602	0.0228329	0.220598	1.07(0.96-1.194)	9.31111e-08	0.967(0.956-0.979)	0
Aspirin	Atorvastatin	Cardiovascular System	Sepsis, bacteraemia, viraemia and fungaemia NEC	Infections and infestations	3	26	15	14	29	0.724(0.357-1.091)	3.14475	0.00252157	0.104153	0.867(0.729-1.03)	1.13125e-55	1.092(1.08-1.104)	0
Aspirin	Azithromycin	COVID-19 drug	Renal failure and impairment	Renal and urinary disorders	7	26	22	11	33	0.66(0.002-1.318)	1.87555	0.00929814	0.000917134	1.211(1.082-1.357)	7.47668e-37	1.057(1.048-1.066)	0
Aspirin	COVID-19 vaccine	Antiinfectives For Systemic Use	Rashes, eruptions and exanthems NEC	Skin and subcutaneous tissue disorders	15	11	7	19	26	0.779(0.024-1.533)	2.51112	0.0118523	0.00231866	0.781(0.666-0.916)	0.0263748	0.981(0.964-0.998)	0
Aspirin	Dexamethasone	COVID-19 drug	Renal failure and impairment	Renal and urinary disorders	15	29	13	31	44	0.47(-0.129-1.069)	1.62856	0.0305797	0.00170676	1.199(1.07-1.343)	2.99335e-31	1.054(1.044-1.063)	2
Aspirin	Enoxaparin	COVID-19 drug	Renal failure and impairment	Renal and urinary disorders	22	39	19	42	61	0.596(0.135-1.057)	1.93695	0.00182011	0.00200523	1.196(1.068-1.339)	4.81216e-29	1.054(1.045-1.064)	2
Aspirin	Fentanyl	Nervous System	Renal failure and impairment	Renal and urinary disorders	19	27	16	30	46	3.592(0.376-6.809)	2.80799	0.000251653	0.000364831	1.231(1.098-1.38)	1.83446e-10	1.033(1.023-1.043)	0
Aspirin	Furosemide	Cardiovascular System	Neurological signs and symptoms NEC	Nervous system disorders	15	12	8	19	27	0.514(-0.142-1.169)	1.86435	0.0323181	8.44979e-06	1.319(1.168-1.49)	0.795602	1.002(0.989-1.014)	0
Aspirin	Heparin	Blood and blood forming organs, Cardiovascular system, Sensory Organs	Sepsis, bacteraemia, viraemia and fungaemia NEC	Infections and infestations	2	25	15	12	27	1.178(0.25-2.107)	3.48487	0.000237339	0.0682875	0.852(0.717-1.012)	2.67804e-42	1.082(1.07-1.094)	2
Aspirin	Metoprolol	Cardiovascular System	Dyspnoeas	Cardiac disorders	14	23	4	33	37	2.001(0.317-3.686)	1.67705	0.0623819	0.694399	1.024(0.909-1.155)	6.23492e-16	0.939(0.925-0.953)	0
Aspirin	Pantoprazole	Alimentary Tract and Metabolism	Circulatory collapse and shock	Vascular disorders	7	25	19	13	32	0.736(0.103-1.369)	2.00879	0.0107481	0.0518613	0.884(0.781-1.001)	1.58782e-13	1.038(1.028-1.048)	0
Aspirin	Remdesivir	COVID-19 drug	Conditions associated with abnormal gas exchange	Respiratory, thoracic and mediastinal disorders	10	15	4	21	25	1.168(0.143-2.193)	2.37407	0.00512991	0.0114877	1.231(1.048-1.447)	0.270477	0.991(0.976-1.007)	0
Aspirin	Remdesivir	COVID-19 drug	Renal failure and impairment	Renal and urinary disorders	33	59	34	58	92	0.775(-0.446-1.995)	1.90287	0.00258615	0.00360754	1.188(1.058-1.334)	1.37065e-17	1.039(1.03-1.048)	0
Azithromycin	Acetaminophen	Nervous System	Rate and rhythm disorders NEC	Cardiac disorders	11	26	14	23	37	0.903(0.098-1.707)	1.74565	0.0157738	0.818557	1.016(0.887-1.164)	0.214946	0.992(0.979-1.005)	0
Azithromycin	Albuterol	Respiratory System	Breathing abnormalities	Respiratory, thoracic and mediastinal disorders	17	9	15	11	26	0.257(-0.779-1.294)	2.34727	0.00118985	0.182416	1.077(0.966-1.201)	4.47136e-07	0.971(0.96-0.982)	0
Azithromycin	Amiodarone	Cardiovascular System	Renal failure and impairment	Renal and urinary disorders	9	24	10	23	33	3.683(1.29-6.076)	4.63734	5.66184e-06	0.0049431	1.176(1.05-1.317)	1.54397e-30	1.051(1.042-1.06)	3
Azithromycin	Amlodipine	Cardiovascular System	Renal failure and impairment	Renal and urinary disorders	9	18	18	9	27	0.803(-0.077-1.683)	1.8198	0.0291032	0.00233262	1.191(1.064-1.334)	2.38358e-33	1.053(1.044-1.061)	2
Azithromycin	Ascorbic acid	Alimentary Tract and Metabolism, Genito-urinary system and sex hormones, Sensory organs	Respiratory acidoses	Metabolism and nutrition disorders	5	21	18	8	26	2.675(0.184-5.167)	2.38665	0.0121893	0.00766933	1.211(1.052-1.394)	1.14768e-07	1.029(1.018-1.039)	No data
Azithromycin	Ascorbic acid	Alimentary Tract and Metabolism, Genito-urinary system and sex hormones, Sensory organs	Respiratory failures (excl neonatal)	Respiratory, thoracic and mediastinal disorders	7	22	20	9	29	2.726(0.158-5.294)	2.20935	0.0163229	1.29342e-05	1.341(1.175-1.53)	2.3649e-06	1.024(1.014-1.035)	No data
Azithromycin	Atorvastatin	Cardiovascular System	Renal failure and impairment	Renal and urinary disorders	4	27	14	17	31	0.543(-0.018-1.104)	1.98687	0.00700463	0.00110032	1.207(1.078-1.352)	1.71242e-39	1.059(1.05-1.068)	0
Azithromycin	Ceftriaxone	Antiinfectives For Systemic Use	Breathing abnormalities	Respiratory, thoracic and mediastinal disorders	16	18	18	16	34	0.255(0.02-0.491)	1.07283	0.792375	0.400413	1.048(0.94-1.168)	0.315727	0.995(0.985-1.005)	0
Azithromycin	Ceftriaxone	Antiinfectives For Systemic Use	Elevated triglycerides	Metabolism and nutrition disorders	12	21	27	6	33	12.163(5.786-18.539)	8.99667e+06	0.97381	3.10403e-05	0.305(0.175-0.534)	0.115025	0.961(0.915-1.01)	0
Azithromycin	Ceftriaxone	Antiinfectives For Systemic Use	Labour onset and length abnormalities	Pregnancy, puerperium and perinatal conditions	35	0	35	0	35	14.111(4.615-23.608)	2.15139	0.190148	0.00021559	0.006(0-0.087)	0.0148333	0.941(0.895-0.988)	0
Azithromycin	Ceftriaxone	Antiinfectives For Systemic Use	Vascular hypotensive disorders	Vascular disorders	7	29	18	18	36	0.558(0.188-0.927)	2.18794	0.0199783	0.159802	0.893(0.762-1.046)	3.0735e-07	1.031(1.019-1.043)	0
Azithromycin	Famotidine	Alimentary Tract and Metabolism	Renal failure and impairment	Renal and urinary disorders	10	30	20	20	40	1.505(0.148-2.862)	1.81864	0.022151	0.002383	1.191(1.064-1.334)	1.08563e-24	1.046(1.037-1.055)	0
Azithromycin	Famotidine	Alimentary Tract and Metabolism	Ventricular arrhythmias and cardiac arrest	Cardiac disorders	5	25	17	13	30	4.627(0.969-8.286)	1.71192	0.0688217	9.50549e-08	1.497(1.291-1.735)	0.592105	1.004(0.991-1.016)	0
Azithromycin	Furosemide	Cardiovascular System	Sepsis, bacteraemia, viraemia and fungaemia NEC	Infections and infestations	5	24	10	19	29	0.565(0.049-1.082)	1.98995	0.0188131	0.0194901	0.815(0.687-0.968)	1.34782e-43	1.087(1.074-1.1)	2
Azithromycin	Heparin	Blood and blood forming organs, Cardiovascular system, Sensory Organs	Immune and associated conditions NEC	Immune system disorders	5	27	13	19	32	1.17(0.33-2.011)	2.78694	0.000239782	5.08191e-10	0.634(0.549-0.732)	5.64141e-07	1.029(1.017-1.04)	0
Azithromycin	Hydroxychloroquine	COVID-19 drug	Anaemias NEC	Blood and lymphatic system disorders	12	24	24	12	36	1.153(0.338-1.968)	3.67773	0.0102241	0.00187895	1.553(1.177-2.05)	2.04213e-06	1.044(1.026-1.062)	2
Azithromycin	Hydroxychloroquine	COVID-19 drug	Bacterial infections NEC	Infections and infestations	5	29	19	15	34	0.531(0.021-1.04)	2.03979	0.0613144	0.667226	0.951(0.758-1.194)	2.86226e-11	1.049(1.034-1.063)	2
Azithromycin	Hydroxychloroquine	COVID-19 drug	Cardiac conduction disorders	Cardiac disorders	42	98	60	80	140	12.052(6.851-17.253)	1.45302	0.385404	0.000225183	1.645(1.263-2.142)	0.000679608	0.941(0.908-0.974)	2
Azithromycin	Hydroxychloroquine	COVID-19 drug	Cholestasis and jaundice	Hepatobiliary disorders	41	51	54	38	92	2.643(0.864-4.422)	1.331	0.399321	0.375804	1.123(0.868-1.453)	0.0333133	1.022(1.002-1.043)	2
Azithromycin	Hydroxychloroquine	COVID-19 drug	Disturbances in consciousness NEC	Nervous system disorders	6	30	24	12	36	0.555(0.218-0.891)	2.23313	0.0223934	0.0127037	1.248(1.048-1.485)	0.475005	1.005(0.991-1.02)	2
Azithromycin	Hydroxychloroquine	COVID-19 drug	Dyspnoeas	Cardiac disorders	17	12	20	9	29	0.347(0.149-0.544)	1.30252	0.382436	0.884878	0.991(0.879-1.117)	2.89671e-06	0.971(0.959-0.983)	2
Azithromycin	Hydroxychloroquine	COVID-19 drug	Elevated triglycerides	Metabolism and nutrition disorders	12	24	30	6	36	4.643(0.03-9.257)	1.23612	0.746791	5.5855e-05	0.318(0.182-0.555)	0.987676	1(0.955-1.047)	2
Azithromycin	Hydroxychloroquine	COVID-19 drug	Heart failures NEC	Cardiac disorders	12	19	13	18	31	1.142(0.179-2.106)	2.6787	0.0486444	2.8936e-05	1.981(1.438-2.73)	0.0588353	1.022(0.999-1.046)	2
Azithromycin	Hydroxychloroquine	COVID-19 drug	Hepatocellular damage and hepatitis NEC	Hepatobiliary disorders	86	221	218	89	307	2.149(1.222-3.076)	1.37209	0.102346	4.135e-16	0.54(0.466-0.627)	0.691757	0.997(0.984-1.011)	2
Azithromycin	Hydroxychloroquine	COVID-19 drug	Nausea and vomiting symptoms	Gastrointestinal disorders	17	33	27	23	50	0.365(0.12-0.61)	1.82595	0.0265128	0.000486413	0.8(0.706-0.907)	3.56824e-05	0.973(0.961-0.986)	2
Azithromycin	Hydroxychloroquine	COVID-19 drug	Non-site specific embolism and thrombosis	Vascular disorders	4	36	18	22	40	0.855(0.235-1.474)	2.73543	0.0153654	0.890752	1.018(0.794-1.303)	1.06427e-05	1.038(1.021-1.055)	2
Azithromycin	Hydroxychloroquine	COVID-19 drug	Thrombocytopenias	Blood and lymphatic system disorders	20	40	28	32	60	0.866(0.055-1.678)	2.46483	0.0258995	0.375135	1.11(0.881-1.4)	0.0114273	1.023(1.005-1.042)	2
Azithromycin	Lopinavir / ritonavir Oral Tablet	Antiinfectives For Systemic Use	Cardiac conduction disorders	Cardiac disorders	28	69	33	64	97	22.356(12.633-32.08)	0.973929	0.928916	0.0075769	1.436(1.101-1.873)	1.22303e-05	0.919(0.884-0.954)	2
Azithromycin	Lopinavir / ritonavir Oral Tablet	Antiinfectives For Systemic Use	Diarrhoea (excl infective)	Gastrointestinal disorders	24	21	32	13	45	0.214(-0.473-0.9)	1.86352	0.0140938	0.556122	0.956(0.822-1.111)	0.544246	1.004(0.991-1.018)	2
Azithromycin	Lopinavir / ritonavir Oral Tablet	Antiinfectives For Systemic Use	Nausea and vomiting symptoms	Gastrointestinal disorders	14	38	24	28	52	1.226(0.842-1.609)	6.12348	2.54366e-12	0.00101436	0.811(0.716-0.919)	4.76834e-05	0.973(0.961-0.986)	2
Azithromycin	Lopinavir / ritonavir Oral Tablet	Antiinfectives For Systemic Use	Pruritus NEC	Skin and subcutaneous tissue disorders	14	20	16	18	34	2.033(1.116-2.95)	5.6557	1.23218e-06	0.000691717	0.707(0.578-0.864)	0.00310976	0.967(0.946-0.989)	2
Azithromycin	Lopinavir / ritonavir Oral Tablet	Antiinfectives For Systemic Use	Rashes, eruptions and exanthems NEC	Skin and subcutaneous tissue disorders	24	29	26	27	53	1.221(0.501-1.941)	2.80843	5.26119e-05	0.000791609	0.762(0.65-0.893)	0.0230405	0.982(0.966-0.997)	2
Azithromycin	Lopinavir / ritonavir Oral Tablet	Antiinfectives For Systemic Use	Supraventricular arrhythmias	Cardiac disorders	9	41	13	37	50	0.769(0.032-1.506)	1.8365	0.0308837	2.22852e-09	1.682(1.418-1.994)	0.0400347	1.014(1.001-1.027)	2
Azithromycin	Meropenem	Antiinfectives For Systemic Use	Circulatory collapse and shock	Vascular disorders	4	24	19	9	28	0.78(-0.024-1.584)	2.06608	0.0108702	0.0313093	0.873(0.772-0.988)	4.51729e-15	1.037(1.028-1.047)	0
Azithromycin	Meropenem	Antiinfectives For Systemic Use	Renal failure and impairment	Renal and urinary disorders	9	43	25	27	52	1.126(0.125-2.126)	1.63565	0.0397379	0.00126125	1.205(1.076-1.349)	8.81934e-30	1.049(1.04-1.057)	0
Azithromycin	Midazolam	Nervous System	Ventricular arrhythmias and cardiac arrest	Cardiac disorders	7	23	17	13	30	3.075(0.673-5.477)	2.10064	0.0165888	8.77599e-08	1.498(1.292-1.736)	0.151631	1.01(0.997-1.023)	0
Azithromycin	Omeprazole	Alimentary Tract and Metabolism	Renal failure and impairment	Renal and urinary disorders	8	17	8	17	25	0.48(-0.163-1.123)	1.81151	0.0433124	0.00182949	1.196(1.069-1.339)	2.88835e-37	1.055(1.047-1.064)	0
Azithromycin	Oseltamivir	Antiinfectives For Systemic Use	Labour onset and length abnormalities	Pregnancy, puerperium and perinatal conditions	25	0	25	0	25	48.253(4.08-92.425)	1.10248	0.855488	0.000373619	0.007(0-0.106)	0.0451687	0.948(0.901-0.999)	0
Azithromycin	Pantoprazole	Alimentary Tract and Metabolism	Renal failure and impairment	Renal and urinary disorders	4	38	21	21	42	0.958(0.02-1.897)	1.6321	0.0353688	0.00320839	1.185(1.058-1.326)	5.36381e-28	1.049(1.04-1.058)	0
Azithromycin	Piperacillin	Antiinfectives For Systemic Use	Renal failure and impairment	Renal and urinary disorders	9	47	25	31	56	1.226(0.352-2.1)	1.92942	0.00416856	0.00363372	1.182(1.056-1.324)	1.60445e-28	1.049(1.04-1.058)	0
Azithromycin	Remdesivir	COVID-19 drug	Breathing abnormalities	Respiratory, thoracic and mediastinal disorders	16	18	16	18	34	0.548(0.338-0.757)	2.43015	7.15058e-05	0.253913	1.065(0.956-1.188)	0.137143	0.992(0.982-1.003)	0
Azithromycin	Remdesivir	COVID-19 drug	Circulatory collapse and shock	Vascular disorders	19	51	44	26	70	0.98(0.628-1.333)	3.29605	4.01645e-10	0.0246468	0.868(0.767-0.982)	1.60423e-15	1.038(1.029-1.048)	0
Azithromycin	Remdesivir	COVID-19 drug	Conditions associated with abnormal gas exchange	Respiratory, thoracic and mediastinal disorders	10	26	16	20	36	0.769(0.155-1.384)	2.39449	0.000500599	0.0242452	1.203(1.024-1.414)	0.370235	0.993(0.979-1.008)	0
Azithromycin	Remdesivir	COVID-19 drug	Immune and associated conditions NEC	Immune system disorders	7	23	16	14	30	0.484(0.197-0.77)	1.94494	0.00741525	1.37863e-09	0.641(0.555-0.74)	1.33353e-12	1.04(1.028-1.051)	0
Azithromycin	Remdesivir	COVID-19 drug	Lower respiratory tract and lung infections	Infections and infestations	3	29	19	13	32	0.984(0.606-1.363)	4.24084	7.69138e-08	0.0964933	1.146(0.976-1.345)	4.1032e-05	1.027(1.014-1.04)	0
Azithromycin	Remdesivir	COVID-19 drug	Lower respiratory tract infections NEC	Respiratory, thoracic and mediastinal disorders	4	29	19	14	33	0.98(0.601-1.359)	4.14479	8.69182e-08	0.0658828	1.162(0.99-1.363)	8.15863e-06	1.029(1.016-1.041)	0
Azithromycin	Remdesivir	COVID-19 drug	Sepsis, bacteraemia, viraemia and fungaemia NEC	Infections and infestations	20	47	42	25	67	0.892(0.192-1.593)	1.83454	0.00544921	0.0164489	0.811(0.683-0.962)	1.27603e-37	1.07(1.059-1.081)	0
Azithromycin	Remdesivir	COVID-19 drug	Vascular hypotensive disorders	Vascular disorders	8	34	28	14	42	0.57(-0.032-1.172)	2.21365	0.00117635	0.192014	0.9(0.769-1.054)	0.00287424	1.019(1.006-1.031)	0
Azithromycin	Tazobactam	Antiinfectives For Systemic Use	Renal failure and impairment	Renal and urinary disorders	7	37	18	26	44	0.898(0.143-1.654)	1.89452	0.0104127	0.00333034	1.184(1.058-1.325)	2.94632e-32	1.052(1.044-1.061)	0
Azithromycin	Tocilizumab	COVID-19 drug	Circulatory collapse and shock	Vascular disorders	15	44	38	21	59	0.324(-0.148-0.796)	1.57115	0.0270112	0.0593987	0.888(0.784-1.005)	8.99792e-17	1.038(1.029-1.048)	0
Azithromycin	Tocilizumab	COVID-19 drug	Eosinophilic disorders	Blood and lymphatic system disorders	10	18	20	8	28	11.988(4.897-19.08)	3.35043	0.0129301	0.181876	1.291(0.887-1.879)	0.00750794	0.94(0.898-0.984)	0
Azithromycin	Tocilizumab	COVID-19 drug	Hepatocellular damage and hepatitis NEC	Hepatobiliary disorders	43	113	120	36	156	5.927(4.02-7.834)	2.06657	4.54771e-05	4.96543e-14	0.565(0.487-0.655)	0.00708944	0.982(0.968-0.995)	0
Azithromycin	Tocilizumab	COVID-19 drug	Rashes, eruptions and exanthems NEC	Skin and subcutaneous tissue disorders	12	18	22	8	30	0.968(0.428-1.507)	3.16003	0.000219934	0.00113727	0.768(0.655-0.9)	0.0234892	0.982(0.966-0.998)	0
Azithromycin	Tocilizumab	COVID-19 drug	Thrombocytopenias	Blood and lymphatic system disorders	3	25	15	13	28	1.485(0.228-2.741)	2.08127	0.0292368	0.289118	1.134(0.899-1.431)	0.0894202	1.016(0.998-1.034)	0
Azithromycin	Vancomycin	Alimentary tract and metabolism, Antiinfectives for systemic use, Sensory Organs	Circulatory collapse and shock	Vascular disorders	6	22	18	10	28	0.586(-0.138-1.311)	1.80845	0.0316819	0.029495	0.872(0.77-0.986)	7.42773e-13	1.035(1.026-1.045)	0
Azithromycin	Zinc sulfate	Alimentary Tract and Metabolism, Blood and blood forming organs	Respiratory failures (excl neonatal)	Respiratory, thoracic and mediastinal disorders	1	24	15	10	25	2.485(-0.035-5.004)	2.20385	0.0304158	2.95755e-05	1.324(1.161-1.511)	1.52504e-07	1.027(1.017-1.037)	No data
Bamlanivimab	Atorvastatin	Cardiovascular System	Coughing and associated symptoms	Respiratory, thoracic and mediastinal disorders	9	16	6	19	25	4.679(0.421-8.936)	1.98779	0.0302146	0.0302231	0.828(0.698-0.982)	0.0362934	1.017(1.001-1.033)	No data
Bamlanivimab	Atorvastatin	Cardiovascular System	Dyspnoeas	Cardiac disorders	10	30	7	33	40	3.751(0.082-7.421)	1.4338	0.150894	0.019759	0.862(0.761-0.977)	0.571322	0.996(0.983-1.009)	No data
Bamlanivimab	Atorvastatin	Cardiovascular System	Ischaemic coronary artery disorders	Cardiac disorders	13	20	16	17	33	8.13(3.116-13.144)	2.0685	0.00616496	0.000155939	0.729(0.619-0.859)	0.875167	0.999(0.983-1.015)	No data
Bamlanivimab	Atorvastatin	Cardiovascular System	Respiratory signs and symptoms NEC	Respiratory, thoracic and mediastinal disorders	9	16	12	13	25	9.736(2.931-16.542)	2.09874	0.0203475	1.16737e-09	0.546(0.449-0.663)	0.948449	0.999(0.98-1.019)	No data
Bamlanivimab	Losartan	Cardiovascular System	Breathing abnormalities	Respiratory, thoracic and mediastinal disorders	10	19	10	19	29	7.003(1.192-12.815)	3.18688	0.000997282	0.134705	0.918(0.82-1.027)	0.010185	1.013(1.003-1.024)	No data
Bamlanivimab	Losartan	Cardiovascular System	Dyspnoeas	Cardiac disorders	9	18	9	18	27	9.578(1.915-17.241)	2.97879	0.00326169	0.0238469	0.866(0.765-0.981)	0.875866	0.999(0.987-1.011)	No data
Convalescent plasma	Remdesivir	COVID-19 drug	Ventricular arrhythmias and cardiac arrest	Cardiac disorders	7	29	19	17	36	3.299(0.388-6.21)	2.50634	0.380652	5.89313e-06	1.406(1.213-1.629)	0.0339575	1.012(1.001-1.023)	0
Dexamethasone	Acetaminophen	Nervous System	Breathing abnormalities	Respiratory, thoracic and mediastinal disorders	23	24	24	23	47	0.928(0.219-1.637)	1.96483	0.00140149	0.0745914	1.103(0.99-1.229)	1.00624e-05	0.974(0.963-0.985)	0
Dexamethasone	Acetaminophen	Nervous System	Conditions associated with abnormal gas exchange	Respiratory, thoracic and mediastinal disorders	9	27	15	21	36	2.297(0.508-4.086)	1.73768	0.0304992	0.00558356	1.256(1.069-1.475)	0.000983296	0.972(0.956-0.989)	0
Dexamethasone	Acetaminophen	Nervous System	Rate and rhythm disorders NEC	Cardiac disorders	24	27	25	26	51	2.125(0.604-3.647)	1.75626	0.0111057	0.68116	1.029(0.898-1.179)	0.000770271	0.976(0.963-0.99)	0
Dexamethasone	Acetaminophen	Nervous System	Respiratory acidoses	Metabolism and nutrition disorders	9	41	27	23	50	0.918(-0.029-1.865)	1.60256	0.0359269	0.00621437	1.216(1.057-1.399)	8.08323e-05	1.024(1.012-1.036)	0
Dexamethasone	Acetaminophen	Nervous System	Respiratory failures (excl neonatal)	Respiratory, thoracic and mediastinal disorders	15	43	31	27	58	1.187(0.24-2.135)	1.73168	0.00915242	1.08693e-05	1.343(1.178-1.532)	0.000790727	1.019(1.008-1.031)	0
Dexamethasone	Albuterol	Respiratory System	Rate and rhythm disorders NEC	Cardiac disorders	22	24	24	22	46	4.781(1.888-7.674)	2.00492	0.00708937	0.666367	1.03(0.899-1.181)	7.93299e-06	0.968(0.954-0.982)	0
Dexamethasone	Albuterol	Respiratory System	Respiratory failures (excl neonatal)	Respiratory, thoracic and mediastinal disorders	20	24	15	29	44	1.491(0.164-2.817)	1.60642	0.0617219	1.10683e-05	1.343(1.178-1.532)	0.00532892	1.016(1.005-1.027)	0
Dexamethasone	Amiodarone	Cardiovascular System	Renal failure and impairment	Renal and urinary disorders	8	23	11	20	31	2.806(0.722-4.89)	3.03692	0.000855286	0.00685271	1.168(1.044-1.308)	1.15229e-25	1.048(1.039-1.057)	2
Dexamethasone	Atorvastatin	Cardiovascular System	Rate and rhythm disorders NEC	Cardiac disorders	14	15	7	22	29	3.035(0.861-5.209)	3.13678	9.38381e-05	0.84926	1.013(0.884-1.161)	0.011172	0.982(0.969-0.996)	0
Dexamethasone	Atorvastatin	Cardiovascular System	Respiratory failures (excl neonatal)	Respiratory, thoracic and mediastinal disorders	9	16	7	18	25	0.689(-0.277-1.655)	2.00388	0.0168975	7.79617e-06	1.351(1.184-1.541)	9.24954e-07	1.027(1.016-1.038)	0
Dexamethasone	Atorvastatin	Cardiovascular System	Ventricular arrhythmias and cardiac arrest	Cardiac disorders	11	19	15	15	30	2.396(0.75-4.043)	3.12709	7.05769e-05	3.71993e-06	1.416(1.222-1.641)	0.0230108	1.014(1.002-1.027)	0
Dexamethasone	Azithromycin	COVID-19 drug	Breathing abnormalities	Respiratory, thoracic and mediastinal disorders	15	20	22	13	35	0.581(0.289-0.873)	2.68206	1.77846e-05	0.315563	1.057(0.948-1.178)	0.105255	0.991(0.981-1.002)	0
Dexamethasone	Azithromycin	COVID-19 drug	Circulatory collapse and shock	Vascular disorders	17	31	25	23	48	0.625(0.237-1.013)	2.09	0.000506935	0.021769	0.865(0.765-0.979)	6.49463e-17	1.04(1.03-1.049)	0
Dexamethasone	Azithromycin	COVID-19 drug	Conditions associated with abnormal gas exchange	Respiratory, thoracic and mediastinal disorders	8	30	19	19	38	1.086(0.239-1.933)	2.85055	4.5022e-05	0.0179437	1.215(1.034-1.428)	0.13468	0.989(0.974-1.004)	0
Dexamethasone	Azithromycin	COVID-19 drug	Haemorrhages NEC	Vascular disorders	7	18	14	11	25	0.949(0.241-1.657)	2.52532	0.00199601	0.000290079	1.401(1.168-1.682)	0.000764374	1.024(1.01-1.038)	0
Dexamethasone	Azithromycin	COVID-19 drug	Lower respiratory tract and lung infections	Infections and infestations	7	28	18	17	35	1.2(0.599-1.801)	3.75127	8.0127e-07	0.109908	1.14(0.971-1.338)	0.000658173	1.022(1.009-1.035)	0
Dexamethasone	Azithromycin	COVID-19 drug	Lower respiratory tract infections NEC	Respiratory, thoracic and mediastinal disorders	8	28	18	18	36	1.217(0.619-1.816)	3.81925	4.66221e-07	0.0749234	1.156(0.986-1.357)	0.000156814	1.024(1.011-1.037)	0
Dexamethasone	Azithromycin	COVID-19 drug	Respiratory acidoses	Metabolism and nutrition disorders	14	48	34	28	62	0.741(-0.017-1.498)	1.55113	0.0269837	0.00826277	1.208(1.05-1.391)	5.66508e-06	1.025(1.014-1.036)	0
Dexamethasone	Azithromycin	COVID-19 drug	Respiratory failures (excl neonatal)	Respiratory, thoracic and mediastinal disorders	22	46	37	31	68	0.727(0.017-1.437)	1.50805	0.0292388	1.64192e-05	1.336(1.171-1.524)	2.54168e-05	1.022(1.012-1.032)	0
Dexamethasone	Ceftriaxone	Antiinfectives For Systemic Use	Circulatory collapse and shock	Vascular disorders	14	27	25	16	41	0.412(-0.007-0.831)	1.60687	0.0421495	0.0247659	0.868(0.768-0.982)	9.68039e-17	1.04(1.031-1.05)	0
Dexamethasone	Ceftriaxone	Antiinfectives For Systemic Use	Lower respiratory tract and lung infections	Infections and infestations	5	23	9	19	28	0.94(0.312-1.569)	2.98903	0.000400469	0.112176	1.139(0.97-1.336)	0.000464214	1.023(1.01-1.036)	0
Dexamethasone	Ceftriaxone	Antiinfectives For Systemic Use	Lower respiratory tract infections NEC	Respiratory, thoracic and mediastinal disorders	7	23	9	21	30	1.035(0.397-1.672)	3.23641	0.000121041	0.0771218	1.155(0.984-1.355)	0.000125272	1.025(1.012-1.038)	0
Dexamethasone	Ceftriaxone	Antiinfectives For Systemic Use	Rate and rhythm disorders NEC	Cardiac disorders	18	36	26	28	54	1.231(0.237-2.226)	2.12471	0.00131376	0.885691	1.01(0.882-1.157)	0.0274065	0.985(0.973-0.998)	0
Dexamethasone	Convalescent plasma	COVID-19 drug	Ventricular arrhythmias and cardiac arrest	Cardiac disorders	4	21	13	12	25	4.014(0.36-7.667)	1.77414	0.156066	2.00874e-06	1.429(1.233-1.655)	0.030471	1.013(1.001-1.025)	0
Dexamethasone	Famotidine	Alimentary Tract and Metabolism	Respiratory acidoses	Metabolism and nutrition disorders	12	28	17	23	40	2.093(0.459-3.727)	1.90027	0.0363077	0.00759295	1.211(1.052-1.393)	0.00097267	1.019(1.008-1.031)	0
Dexamethasone	Famotidine	Alimentary Tract and Metabolism	Respiratory failures (excl neonatal)	Respiratory, thoracic and mediastinal disorders	16	30	18	28	46	2.437(0.811-4.063)	2.14854	0.00842764	1.64013e-05	1.335(1.171-1.523)	0.00377609	1.016(1.005-1.027)	0
Dexamethasone	Famotidine	Alimentary Tract and Metabolism	Ventricular arrhythmias and cardiac arrest	Cardiac disorders	15	24	16	23	39	2.703(0.64-4.766)	1.75193	0.0589727	2.27851e-06	1.426(1.231-1.652)	0.413735	1.005(0.993-1.018)	0
Dexamethasone	Furosemide	Cardiovascular System	Breathing abnormalities	Respiratory, thoracic and mediastinal disorders	7	23	17	13	30	0.656(-0.011-1.322)	1.76806	0.0257371	0.0957423	1.096(0.984-1.222)	0.0012137	0.981(0.969-0.992)	2
Dexamethasone	Furosemide	Cardiovascular System	Conditions associated with abnormal gas exchange	Respiratory, thoracic and mediastinal disorders	6	25	13	18	31	2.893(0.705-5.082)	2.02434	0.0163998	0.0112833	1.232(1.048-1.447)	0.00117428	0.972(0.955-0.989)	2
Dexamethasone	Furosemide	Cardiovascular System	Neurological signs and symptoms NEC	Nervous system disorders	18	7	5	20	25	1.056(0.625-1.488)	5.17973	1.04652e-07	8.36787e-07	1.357(1.202-1.532)	0.00347014	1.018(1.006-1.03)	2
Dexamethasone	Furosemide	Cardiovascular System	Pulmonary oedemas	Respiratory, thoracic and mediastinal disorders	5	20	16	9	25	1.594(0.153-3.035)	2.26325	0.01944	0.088405	0.837(0.682-1.027)	8.73602e-05	1.033(1.016-1.049)	2
Dexamethasone	Meropenem	Antiinfectives For Systemic Use	Respiratory acidoses	Metabolism and nutrition disorders	9	27	25	11	36	2.655(0.513-4.798)	1.67969	0.0657108	0.00487411	1.224(1.063-1.409)	0.000556468	1.019(1.008-1.031)	0
Dexamethasone	Meropenem	Antiinfectives For Systemic Use	Respiratory failures (excl neonatal)	Respiratory, thoracic and mediastinal disorders	9	28	25	12	37	2.375(0.491-4.26)	1.78131	0.0374395	9.94583e-06	1.346(1.18-1.536)	0.000798045	1.018(1.007-1.029)	0
Dexamethasone	Metoprolol	Cardiovascular System	Respiratory failures (excl neonatal)	Respiratory, thoracic and mediastinal disorders	6	19	6	19	25	1.156(-0.12-2.432)	2.11115	0.017422	1.22883e-05	1.341(1.176-1.53)	2.00724e-05	1.023(1.012-1.034)	0
Dexamethasone	Midazolam	Nervous System	Respiratory acidoses	Metabolism and nutrition disorders	2	27	22	7	29	0.838(-0.222-1.897)	2.13816	0.0248752	0.00811425	1.209(1.05-1.391)	4.32801e-06	1.028(1.016-1.041)	0
Dexamethasone	Midazolam	Nervous System	Respiratory failures (excl neonatal)	Respiratory, thoracic and mediastinal disorders	5	26	23	8	31	0.868(-0.123-1.858)	2.20426	0.0149128	1.82757e-05	1.333(1.169-1.521)	1.04639e-05	1.026(1.014-1.038)	0
Dexamethasone	Midazolam	Nervous System	Vascular hypotensive disorders	Vascular disorders	2	23	21	4	25	1.722(0.142-3.302)	2.11721	0.0224115	0.443795	0.94(0.803-1.101)	0.119523	1.011(0.997-1.026)	0
Dexamethasone	Omeprazole	Alimentary Tract and Metabolism	Renal failure and impairment	Renal and urinary disorders	12	15	8	19	27	1.175(0.161-2.189)	2.85226	0.000512358	0.00321565	1.185(1.058-1.326)	2.09095e-31	1.052(1.043-1.061)	0
Dexamethasone	Propofol	Nervous System	Circulatory collapse and shock	Vascular disorders	17	19	23	13	36	0.924(0.116-1.732)	1.97774	0.0117113	0.0446658	0.882(0.779-0.997)	1.22609e-10	1.034(1.024-1.045)	0
Dexamethasone	Remdesivir	COVID-19 drug	Dyspnoeas	Cardiac disorders	21	24	20	25	45	0.358(0.075-0.64)	1.58428	0.0690235	0.175827	1.086(0.964-1.223)	2.24929e-06	0.968(0.955-0.981)	0
Dexamethasone	Remdesivir	COVID-19 drug	Ischaemic coronary artery disorders	Cardiac disorders	16	19	11	24	35	0.691(0.338-1.043)	3.02859	0.00104791	0.080457	0.867(0.74-1.017)	0.331272	1.007(0.993-1.022)	0
Dexamethasone	Remdesivir	COVID-19 drug	Neurological signs and symptoms NEC	Nervous system disorders	17	17	9	25	34	0.351(0.109-0.593)	1.49376	0.14364	9.5668e-07	1.356(1.2-1.531)	0.00379166	1.016(1.005-1.028)	0
Dexamethasone	Remdesivir	COVID-19 drug	Rate and rhythm disorders NEC	Cardiac disorders	66	116	95	87	182	2.007(0.97-3.044)	1.93012	0.00896895	0.913266	0.992(0.865-1.139)	0.000148992	0.976(0.963-0.988)	0
Dexamethasone	Tocilizumab	COVID-19 drug	Circulatory collapse and shock	Vascular disorders	12	47	37	22	59	1.627(0.841-2.413)	2.99868	2.72436e-07	0.10765	0.903(0.798-1.022)	5.1848e-14	1.036(1.027-1.046)	0
Dexamethasone	Tocilizumab	COVID-19 drug	Vascular hypotensive disorders	Vascular disorders	4	25	24	5	29	1.315(0.478-2.152)	2.91516	0.000193683	0.335485	0.925(0.79-1.084)	0.000435234	1.022(1.01-1.035)	0
Dexamethasone	Vancomycin	Alimentary tract and metabolism, Antiinfectives for systemic use, Sensory Organs	Conditions associated with abnormal gas exchange	Respiratory, thoracic and mediastinal disorders	1	25	15	11	26	3.341(0.666-6.016)	2.10533	0.0302187	0.00645779	1.251(1.065-1.47)	0.00169945	0.974(0.958-0.99)	0
Dexamethasone	Vancomycin	Alimentary tract and metabolism, Antiinfectives for systemic use, Sensory Organs	Respiratory acidoses	Metabolism and nutrition disorders	13	38	31	20	51	3.209(1.054-5.364)	1.82506	0.0218863	0.00362758	1.232(1.071-1.419)	0.0424057	1.012(1-1.024)	0
Dexamethasone	Vancomycin	Alimentary tract and metabolism, Antiinfectives for systemic use, Sensory Organs	Respiratory failures (excl neonatal)	Respiratory, thoracic and mediastinal disorders	15	40	32	23	55	3.292(1.248-5.336)	2.02243	0.00561104	5.46391e-06	1.358(1.19-1.55)	0.0712252	1.01(0.999-1.021)	0
Enoxaparin	Acetaminophen	Nervous System	Allergies to foods, food additives, drugs and other chemicals	Immune system disorders	14	26	3	37	40	0.972(0.197-1.747)	2.00726	0.00750195	0.450166	1.059(0.913-1.229)	0.0393116	0.983(0.968-0.999)	0
Enoxaparin	Acetaminophen	Nervous System	Breathing abnormalities	Respiratory, thoracic and mediastinal disorders	21	28	25	24	49	0.171(-0.254-0.597)	1.62464	0.0268375	0.0971383	1.096(0.984-1.221)	0.00908298	0.984(0.973-0.996)	0
Enoxaparin	Acetaminophen	Nervous System	Bullous conditions	Skin and subcutaneous tissue disorders	10	20	2	28	30	3.557(1.587-5.526)	13.1529	1.01826e-05	0.400288	1.147(0.833-1.578)	6.89625e-06	1.049(1.027-1.071)	0
Enoxaparin	Acetaminophen	Nervous System	Conditions associated with abnormal gas exchange	Respiratory, thoracic and mediastinal disorders	8	35	23	20	43	1.187(0.123-2.252)	1.63854	0.0547702	0.00698909	1.248(1.062-1.465)	0.00600552	0.976(0.96-0.993)	0
Enoxaparin	Acetaminophen	Nervous System	Inflammatory disorders following infection	Infections and infestations	11	18	0	29	29	6.4(2.622-10.178)	60.0428	0.000216968	0.354204	1.212(0.807-1.82)	3.86861e-05	1.05(1.026-1.075)	0
Enoxaparin	Acetaminophen	Nervous System	Rate and rhythm disorders NEC	Cardiac disorders	16	46	37	25	62	1.337(0.496-2.179)	2.03614	0.00157279	0.756107	1.022(0.892-1.17)	0.0151129	0.983(0.969-0.997)	0
Enoxaparin	Albuterol	Respiratory System	Rate and rhythm disorders NEC	Cardiac disorders	14	28	28	14	42	2.438(0.627-4.249)	1.80527	0.0222105	0.624733	1.034(0.903-1.185)	0.000410865	0.974(0.961-0.989)	0
Enoxaparin	Albuterol	Respiratory System	Ventricular arrhythmias and cardiac arrest	Cardiac disorders	10	29	26	13	39	1.948(0.501-3.396)	2.23332	0.007625	8.18031e-07	1.448(1.25-1.677)	0.582978	1.004(0.991-1.017)	0
Enoxaparin	Amiodarone	Cardiovascular System	Ventricular arrhythmias and cardiac arrest	Cardiac disorders	11	15	6	20	26	2.875(0.046-5.704)	1.64873	0.190052	3.37951e-06	1.418(1.224-1.643)	0.994996	1(0.987-1.013)	0
Enoxaparin	Ascorbic acid	Alimentary Tract and Metabolism, Genito-urinary system and sex hormones, Sensory organs	Ventricular arrhythmias and cardiac arrest	Cardiac disorders	8	29	24	13	37	4.123(0.836-7.411)	1.67851	0.183845	3.6021e-07	1.468(1.266-1.701)	0.783225	1.002(0.989-1.015)	No data
Enoxaparin	Atorvastatin	Cardiovascular System	Rate and rhythm disorders NEC	Cardiac disorders	11	16	8	19	27	1.111(0.097-2.124)	2.13874	0.00882004	0.844775	1.014(0.885-1.161)	0.120712	0.989(0.975-1.003)	0
Enoxaparin	Azithromycin	COVID-19 drug	Breathing abnormalities	Respiratory, thoracic and mediastinal disorders	15	21	26	10	36	0.517(0.321-0.713)	2.12013	0.00141711	0.27866	1.062(0.953-1.184)	0.995245	1(0.989-1.011)	0
Enoxaparin	Azithromycin	COVID-19 drug	Circulatory collapse and shock	Vascular disorders	15	35	29	21	50	0.329(0.067-0.592)	1.49546	0.0599458	0.0249024	0.868(0.767-0.982)	6.06235e-22	1.048(1.038-1.058)	0
Enoxaparin	Azithromycin	COVID-19 drug	Coagulopathies	Blood and lymphatic system disorders	8	19	24	3	27	3.899(1.093-6.705)	2.60834	0.0271167	0.00452156	0.59(0.41-0.849)	0.879338	0.998(0.968-1.028)	0
Enoxaparin	Azithromycin	COVID-19 drug	Conditions associated with abnormal gas exchange	Respiratory, thoracic and mediastinal disorders	6	36	27	15	42	0.643(0.086-1.2)	2.34663	0.00111625	0.0153018	1.221(1.039-1.434)	0.268776	0.991(0.976-1.007)	0
Enoxaparin	Azithromycin	COVID-19 drug	Haemorrhages NEC	Vascular disorders	28	19	16	31	47	1.274(0.536-2.013)	3.50008	1.2343e-05	0.000193466	1.416(1.179-1.7)	0.075313	1.014(0.999-1.029)	0
Enoxaparin	Azithromycin	COVID-19 drug	Immune and associated conditions NEC	Immune system disorders	7	35	25	17	42	0.647(0.355-0.94)	2.58804	0.000160404	1.94891e-09	0.644(0.558-0.744)	4.8582e-14	1.043(1.032-1.055)	0
Enoxaparin	Azithromycin	COVID-19 drug	Lower respiratory tract and lung infections	Infections and infestations	5	32	19	18	37	0.838(0.467-1.209)	3.23029	2.7894e-05	0.0888655	1.149(0.979-1.349)	4.79262e-06	1.031(1.017-1.044)	0
Enoxaparin	Azithromycin	COVID-19 drug	Lower respiratory tract infections NEC	Respiratory, thoracic and mediastinal disorders	6	32	19	19	38	0.832(0.461-1.203)	3.1791	2.85781e-05	0.0594267	1.166(0.994-1.368)	9.93212e-07	1.032(1.019-1.046)	0
Enoxaparin	Azithromycin	COVID-19 drug	Nausea and vomiting symptoms	Gastrointestinal disorders	13	19	24	8	32	0.877(0.616-1.137)	4.70963	6.84054e-08	0.0046038	0.835(0.737-0.946)	0.0249892	0.985(0.971-0.998)	0
Enoxaparin	Azithromycin	COVID-19 drug	Sepsis, bacteraemia, viraemia and fungaemia NEC	Infections and infestations	14	41	31	24	55	0.494(0.063-0.924)	1.70791	0.02508	0.0179321	0.813(0.685-0.965)	7.42064e-46	1.083(1.071-1.095)	0
Enoxaparin	Azithromycin	COVID-19 drug	Thrombocytopenias	Blood and lymphatic system disorders	11	32	20	23	43	2.277(0.894-3.66)	2.8487	0.000869653	0.352593	1.116(0.885-1.407)	0.711922	0.996(0.976-1.017)	0
Enoxaparin	Ceftriaxone	Antiinfectives For Systemic Use	Allergies to foods, food additives, drugs and other chemicals	Immune system disorders	16	17	15	18	33	1.211(0.69-1.731)	7.47429	1.05608e-07	0.619824	1.038(0.895-1.206)	0.624393	0.996(0.982-1.011)	0
Enoxaparin	Ceftriaxone	Antiinfectives For Systemic Use	Breathing abnormalities	Respiratory, thoracic and mediastinal disorders	14	13	14	13	27	0.542(0.314-0.77)	2.2631	0.00297228	0.217784	1.071(0.961-1.193)	0.836085	1.001(0.99-1.012)	0
Enoxaparin	Ceftriaxone	Antiinfectives For Systemic Use	Circulatory collapse and shock	Vascular disorders	12	33	30	15	45	0.385(0.072-0.699)	1.63834	0.0347229	0.027669	0.871(0.769-0.985)	1.3311e-21	1.049(1.038-1.059)	0
Enoxaparin	Ceftriaxone	Antiinfectives For Systemic Use	Lower respiratory tract and lung infections	Infections and infestations	5	29	21	13	34	1.155(0.701-1.61)	5.15308	5.63216e-07	0.0970927	1.145(0.976-1.344)	7.57957e-06	1.03(1.017-1.044)	0
Enoxaparin	Ceftriaxone	Antiinfectives For Systemic Use	Lower respiratory tract infections NEC	Respiratory, thoracic and mediastinal disorders	6	29	21	14	35	1.134(0.678-1.59)	4.8423	9.26573e-07	0.0643237	1.163(0.991-1.364)	1.82228e-06	1.032(1.019-1.045)	0
Enoxaparin	Ceftriaxone	Antiinfectives For Systemic Use	Nausea and vomiting symptoms	Gastrointestinal disorders	12	19	28	3	31	1.139(0.782-1.497)	7.06213	4.99229e-10	0.00609636	0.84(0.741-0.951)	0.0173591	0.983(0.97-0.997)	0
Enoxaparin	Ceftriaxone	Antiinfectives For Systemic Use	Rate and rhythm disorders NEC	Cardiac disorders	15	34	26	23	49	0.571(-0.055-1.197)	1.61173	0.0436053	0.827612	1.015(0.887-1.162)	0.16662	0.991(0.978-1.004)	0
Enoxaparin	Ceftriaxone	Antiinfectives For Systemic Use	Respiratory acidoses	Metabolism and nutrition disorders	20	41	32	29	61	0.588(-0.006-1.183)	1.54996	0.0498069	0.00767686	1.21(1.052-1.392)	3.70988e-06	1.027(1.015-1.038)	0
Enoxaparin	Cisatracurium	Musculo-Skeletal System	Allergies to foods, food additives, drugs and other chemicals	Immune system disorders	0	28	5	23	28	10.026(4.751-15.3)	9.02804e+06	0.946472	0.66693	1.033(0.89-1.2)	0.00132237	0.974(0.959-0.99)	0
Enoxaparin	Dexamethasone	COVID-19 drug	Breathing abnormalities	Respiratory, thoracic and mediastinal disorders	19	40	36	23	59	0.456(0.161-0.751)	2.0324	0.00150794	0.0963241	1.096(0.984-1.221)	0.36856	0.995(0.984-1.006)	0
Enoxaparin	Dexamethasone	COVID-19 drug	Dyspnoeas	Cardiac disorders	10	15	15	10	25	0.429(0.169-0.689)	1.8998	0.0334113	0.294029	1.066(0.946-1.2)	0.00722102	0.982(0.969-0.995)	0
Enoxaparin	Dexamethasone	COVID-19 drug	Hepatic enzymes and function abnormalities	Hepatobiliary disorders	7	28	28	7	35	1.728(0.341-3.114)	2.22879	0.0353031	0.00222744	0.67(0.518-0.866)	0.91736	0.999(0.977-1.021)	0
Enoxaparin	Dexamethasone	COVID-19 drug	Neurological signs and symptoms NEC	Nervous system disorders	20	14	9	25	34	0.781(0.578-0.984)	4.68994	6.20357e-07	2.04653e-06	1.343(1.189-1.516)	7.15094e-07	1.028(1.017-1.04)	0
Enoxaparin	Dexamethasone	COVID-19 drug	Rate and rhythm disorders NEC	Cardiac disorders	33	73	59	47	106	1.539(0.695-2.384)	2.03507	0.000774688	0.652159	1.032(0.901-1.182)	0.00659833	0.981(0.968-0.995)	0
Enoxaparin	Famotidine	Alimentary Tract and Metabolism	Rate and rhythm disorders NEC	Cardiac disorders	14	21	18	17	35	2.04(0.463-3.617)	2.06892	0.0270989	0.764637	1.021(0.892-1.169)	0.010703	0.982(0.968-0.996)	0
Enoxaparin	Famotidine	Alimentary Tract and Metabolism	Renal failure and impairment	Renal and urinary disorders	34	37	35	36	71	1.627(0.706-2.548)	2.48251	0.000423621	0.00321574	1.185(1.058-1.326)	7.94036e-21	1.045(1.035-1.055)	0
Enoxaparin	Famotidine	Alimentary Tract and Metabolism	Ventricular arrhythmias and cardiac arrest	Cardiac disorders	14	28	21	21	42	2.076(0.119-4.034)	1.34436	0.32331	1.10171e-06	1.442(1.244-1.67)	0.752418	0.998(0.985-1.011)	0
Enoxaparin	Fentanyl	Nervous System	Lower respiratory tract infections NEC	Respiratory, thoracic and mediastinal disorders	8	17	19	6	25	1.295(0.484-2.107)	4.2387	0.00185572	0.0401038	1.182(1.008-1.386)	0.000456058	1.025(1.011-1.04)	0
Enoxaparin	Furosemide	Cardiovascular System	Allergies to foods, food additives, drugs and other chemicals	Immune system disorders	14	34	14	34	48	2.883(1.515-4.25)	4.84374	1.8976e-07	0.607325	1.04(0.896-1.208)	0.00249596	0.975(0.959-0.991)	0
Enoxaparin	Furosemide	Cardiovascular System	Dermatitis ascribed to specific agent	Skin and subcutaneous tissue disorders	11	16	10	17	27	7.888(2.161-13.615)	4.59208	0.00407294	0.0287979	1.491(1.042-2.132)	0.679893	1.006(0.979-1.033)	0
Enoxaparin	Furosemide	Cardiovascular System	Immune and associated conditions NEC	Immune system disorders	5	20	14	11	25	0.373(0.045-0.702)	1.56392	0.172903	1.09475e-08	0.658(0.57-0.76)	1.32832e-14	1.049(1.036-1.062)	0
Enoxaparin	Furosemide	Cardiovascular System	Pulmonary oedemas	Respiratory, thoracic and mediastinal disorders	7	27	20	14	34	1.413(0.321-2.505)	2.72216	0.0103223	0.079951	0.833(0.678-1.022)	0.000295498	1.031(1.014-1.048)	0
Enoxaparin	Furosemide	Cardiovascular System	Vascular hypotensive disorders	Vascular disorders	6	26	26	6	32	0.641(0.018-1.264)	1.95305	0.038382	0.368202	0.93(0.794-1.089)	0.00097428	1.024(1.01-1.039)	0
Enoxaparin	Gabapentin	Nervous System	Renal failure and impairment	Renal and urinary disorders	7	19	14	12	26	1.141(0.288-1.994)	3.89383	0.000103749	0.00307108	1.185(1.059-1.327)	6.24475e-29	1.053(1.044-1.063)	0
Enoxaparin	Heparin	Blood and blood forming organs, Cardiovascular system, Sensory Organs	Renal failure and impairment	Renal and urinary disorders	30	36	26	40	66	1.362(0.095-2.629)	1.4541	0.0762896	0.00297885	1.187(1.06-1.328)	2.46397e-14	1.037(1.027-1.047)	2
Enoxaparin	Heparin	Blood and blood forming organs, Cardiovascular system, Sensory Organs	Respiratory failures (excl neonatal)	Respiratory, thoracic and mediastinal disorders	17	15	13	19	32	0.978(0.014-1.942)	1.87653	0.0240795	1.86921e-05	1.332(1.168-1.519)	0.000154405	1.022(1.01-1.033)	2
Enoxaparin	Hydroxychloroquine	COVID-19 drug	Allergies to foods, food additives, drugs and other chemicals	Immune system disorders	30	15	19	26	45	1.298(0.794-1.802)	4.43795	3.01986e-09	0.840501	1.015(0.874-1.179)	0.59224	0.996(0.982-1.011)	0
Enoxaparin	Hydroxychloroquine	COVID-19 drug	Anaemias NEC	Blood and lymphatic system disorders	12	13	18	7	25	2.16(0.797-3.522)	3.43456	0.000999138	0.00320666	1.518(1.15-2.004)	0.000362237	1.037(1.016-1.058)	0
Enoxaparin	Hydroxychloroquine	COVID-19 drug	Dermatitis ascribed to specific agent	Skin and subcutaneous tissue disorders	16	15	15	16	31	6.158(1.553-10.762)	3.47517	0.0148441	0.00324024	1.719(1.198-2.465)	2.8576e-06	1.058(1.033-1.084)	0
Enoxaparin	Hydroxychloroquine	COVID-19 drug	Gastrointestinal haemorrhages	Vascular disorders	13	14	7	20	27	1.164(0.112-2.215)	2.15358	0.0148947	0.0122367	1.334(1.065-1.67)	0.846372	0.998(0.978-1.019)	0
Enoxaparin	Hydroxychloroquine	COVID-19 drug	Haemorrhages NEC	Vascular disorders	30	13	9	34	43	1.475(0.686-2.264)	3.67392	1.68271e-06	0.000756952	1.369(1.14-1.643)	0.0507928	1.015(1-1.03)	0
Enoxaparin	Hydroxychloroquine	COVID-19 drug	Thrombocytopenias	Blood and lymphatic system disorders	13	35	19	29	48	3.82(2.004-5.636)	3.07388	0.000124721	0.441261	1.095(0.869-1.382)	0.787545	1.003(0.982-1.024)	0
Enoxaparin	Hydroxyzine	Nervous System	Allergies to foods, food additives, drugs and other chemicals	Immune system disorders	12	30	12	30	42	95.496(30.09-160.901)	84.3977	9.09738e-11	0.754653	1.025(0.88-1.193)	1.52432e-06	0.957(0.94-0.974)	0
Enoxaparin	Levofloxacin	Antiinfectives For Systemic Use, Sensory organs	Allergies to foods, food additives, drugs and other chemicals	Immune system disorders	21	4	5	20	25	6.23(2.725-9.734)	7.7423	2.49802e-06	0.596501	1.041(0.897-1.209)	0.109911	0.988(0.973-1.003)	0
Enoxaparin	Methylprednisolone	COVID-19 drug	Allergies to foods, food additives, drugs and other chemicals	Immune system disorders	11	18	9	20	29	1.439(0.516-2.362)	3.01833	0.000370228	0.47411	1.056(0.91-1.226)	0.136749	0.989(0.974-1.004)	0
Enoxaparin	Methylprednisolone	COVID-19 drug	Breathing abnormalities	Respiratory, thoracic and mediastinal disorders	10	19	22	7	29	0.565(0.158-0.972)	2.18902	0.0031142	0.122826	1.089(0.977-1.213)	0.307323	0.994(0.983-1.005)	0
Enoxaparin	Methylprednisolone	COVID-19 drug	Vascular hypotensive disorders	Vascular disorders	1	31	25	7	32	1.258(0.462-2.053)	2.98061	0.000499017	0.325172	0.924(0.789-1.082)	0.00156144	1.021(1.008-1.035)	0
Enoxaparin	Metoprolol	Cardiovascular System	Renal failure and impairment	Renal and urinary disorders	18	21	12	27	39	1.434(0.519-2.349)	3.19043	2.19096e-05	0.0033649	1.184(1.058-1.325)	7.85608e-27	1.051(1.042-1.061)	0
Enoxaparin	Metoprolol	Cardiovascular System	Ventricular arrhythmias and cardiac arrest	Cardiac disorders	11	14	8	17	25	2.597(0.583-4.611)	2.95796	0.00105541	2.04391e-06	1.429(1.233-1.656)	0.366038	1.006(0.993-1.019)	0
Enoxaparin	Midazolam	Nervous System	Allergies to foods, food additives, drugs and other chemicals	Immune system disorders	0	28	5	23	28	2.794(1.419-4.17)	12.9221	4.71392e-05	0.446135	1.06(0.913-1.23)	0.0614473	0.985(0.969-1.001)	0
Enoxaparin	Norepinephrine	Cardiovascular System	Allergies to foods, food additives, drugs and other chemicals	Immune system disorders	1	39	7	33	40	3.44(1.759-5.121)	6.32889	1.25208e-06	0.459804	1.058(0.911-1.228)	0.00357673	0.976(0.96-0.992)	0
Enoxaparin	Norepinephrine	Cardiovascular System	Lower respiratory tract and lung infections	Infections and infestations	9	20	21	8	29	0.956(0.147-1.764)	2.61557	0.00750582	0.0707948	1.159(0.988-1.36)	0.00466362	1.021(1.006-1.036)	0
Enoxaparin	Norepinephrine	Cardiovascular System	Lower respiratory tract infections NEC	Respiratory, thoracic and mediastinal disorders	10	21	21	10	31	1.038(0.222-1.855)	2.75743	0.0043783	0.046263	1.176(1.003-1.379)	0.00236374	1.022(1.008-1.037)	0
Enoxaparin	Omeprazole	Alimentary Tract and Metabolism	Renal failure and impairment	Renal and urinary disorders	18	20	11	27	38	1.019(0.365-1.672)	3.25982	4.35977e-05	0.00237131	1.191(1.064-1.333)	3.37771e-29	1.053(1.043-1.062)	0
Enoxaparin	Oxygen	Various	Sepsis, bacteraemia, viraemia and fungaemia NEC	Infections and infestations	12	20	17	15	32	2.973(0.899-5.047)	4.16045	0.00114147	0.0250734	0.822(0.692-0.976)	3.61681e-38	1.077(1.065-1.089)	No data
Enoxaparin	Pantoprazole	Alimentary Tract and Metabolism	Rate and rhythm disorders NEC	Cardiac disorders	11	24	21	14	35	1.003(0.109-1.896)	1.95776	0.0242935	0.825628	1.015(0.887-1.163)	0.118769	0.989(0.976-1.003)	0
Enoxaparin	Pantoprazole	Alimentary Tract and Metabolism	Renal failure and impairment	Renal and urinary disorders	24	52	31	45	76	0.923(0.294-1.552)	1.85425	0.00394718	0.00585585	1.172(1.047-1.311)	1.17632e-23	1.048(1.038-1.057)	0
Enoxaparin	Piperacillin	Antiinfectives For Systemic Use	Allergies to foods, food additives, drugs and other chemicals	Immune system disorders	25	22	9	38	47	5.384(3.049-7.718)	8.33983	2.70565e-10	0.599573	1.041(0.896-1.209)	0.00346505	0.977(0.962-0.992)	0
Enoxaparin	Piperacillin	Antiinfectives For Systemic Use	Bullous conditions	Skin and subcutaneous tissue disorders	10	15	1	24	25	6.097(2.376-9.819)	15.0012	0.000121071	0.433924	1.137(0.824-1.568)	5.48573e-06	1.048(1.027-1.07)	0
Enoxaparin	Polyethylene glycol 3350	Alimentary Tract and Metabolism	Allergies to foods, food additives, drugs and other chemicals	Immune system disorders	2	23	1	24	25	11.322(4.557-18.088)	19.3227	0.000115682	0.611028	1.04(0.895-1.208)	0.00106884	0.974(0.958-0.989)	No data
Enoxaparin	Propofol	Nervous System	Allergies to foods, food additives, drugs and other chemicals	Immune system disorders	2	39	7	34	41	3.845(2.119-5.571)	9.28936	5.16828e-07	0.476639	1.056(0.909-1.226)	0.00397738	0.977(0.961-0.992)	0
Enoxaparin	Propofol	Nervous System	Circulatory collapse and shock	Vascular disorders	23	26	28	21	49	0.45(-0.135-1.036)	1.80466	0.0329748	0.0406079	0.879(0.777-0.995)	5.38074e-14	1.041(1.03-1.052)	0
Enoxaparin	Remdesivir	COVID-19 drug	Breathing abnormalities	Respiratory, thoracic and mediastinal disorders	32	34	27	39	66	0.539(0.31-0.768)	2.22767	0.000185593	0.0619483	1.109(0.995-1.236)	0.256886	0.994(0.982-1.005)	0
Enoxaparin	Remdesivir	COVID-19 drug	Circulatory collapse and shock	Vascular disorders	36	58	52	42	94	0.681(0.41-0.951)	2.79488	2.7745e-06	0.0636867	0.89(0.787-1.007)	1.46284e-18	1.045(1.035-1.055)	0
Enoxaparin	Remdesivir	COVID-19 drug	Dyspnoeas	Cardiac disorders	16	20	18	18	36	0.761(0.558-0.963)	4.14146	1.30447e-06	0.159621	1.089(0.967-1.227)	0.00082548	0.977(0.963-0.99)	0
Enoxaparin	Remdesivir	COVID-19 drug	Ischaemic coronary artery disorders	Cardiac disorders	11	17	12	16	28	0.724(0.433-1.015)	3.27657	0.000347351	0.0935841	0.872(0.744-1.023)	0.101502	1.013(0.998-1.028)	0
Enoxaparin	Remdesivir	COVID-19 drug	Lower respiratory tract and lung infections	Infections and infestations	13	32	29	16	45	0.747(0.406-1.088)	2.9592	0.00013452	0.0427473	1.18(1.005-1.385)	4.01459e-05	1.028(1.015-1.042)	0
Enoxaparin	Remdesivir	COVID-19 drug	Lower respiratory tract infections NEC	Respiratory, thoracic and mediastinal disorders	14	33	29	18	47	0.739(0.394-1.083)	2.86542	0.000163803	0.0274117	1.197(1.02-1.404)	1.0367e-05	1.03(1.017-1.044)	0
Enoxaparin	Remdesivir	COVID-19 drug	Nausea and vomiting symptoms	Gastrointestinal disorders	21	11	24	8	32	0.77(0.549-0.992)	4.00227	2.29711e-06	0.0351904	0.874(0.771-0.991)	0.00338953	0.979(0.965-0.993)	0
Enoxaparin	Remdesivir	COVID-19 drug	Neurological signs and symptoms NEC	Nervous system disorders	11	16	9	18	27	0.613(0.456-0.771)	2.40964	0.00274596	4.99133e-07	1.368(1.21-1.545)	8.39146e-06	1.026(1.015-1.038)	0
Enoxaparin	Remdesivir	COVID-19 drug	Rate and rhythm disorders NEC	Cardiac disorders	46	99	86	59	145	2.122(1.052-3.191)	4.5547	7.05499e-07	0.996084	1(0.871-1.147)	0.00102143	0.978(0.965-0.991)	0
Enoxaparin	Sodium chloride	Alimentary tract and metabolism, Blood and Blood Forming Organs	Renal failure and impairment	Renal and urinary disorders	12	18	13	17	30	1.075(0.133-2.016)	2.63438	0.00977642	0.00346885	1.183(1.057-1.324)	2.41624e-25	1.049(1.04-1.059)	No data
Enoxaparin	Tazobactam	Antiinfectives For Systemic Use	Allergies to foods, food additives, drugs and other chemicals	Immune system disorders	25	24	9	40	49	7.388(4.28-10.496)	11.8095	6.87753e-13	0.684407	1.032(0.888-1.199)	0.00144568	0.975(0.96-0.99)	0
Enoxaparin	Tazobactam	Antiinfectives For Systemic Use	Bullous conditions	Skin and subcutaneous tissue disorders	10	16	1	25	26	7.725(3.057-12.393)	19.3178	3.2307e-05	0.549445	1.104(0.799-1.524)	1.73335e-05	1.046(1.025-1.068)	0
Enoxaparin	Tazobactam	Antiinfectives For Systemic Use	Inflammatory disorders following infection	Infections and infestations	9	16	0	25	25	14.265(4.108-24.422)	14.7306	0.000207114	0.517297	1.146(0.758-1.733)	0.000167374	1.047(1.022-1.072)	0
Enoxaparin	Thiamine	Alimentary Tract and Metabolism	Allergies to foods, food additives, drugs and other chemicals	Immune system disorders	0	25	1	24	25	17.171(5.173-29.169)	8.50226	0.00150459	0.554148	1.046(0.901-1.216)	0.000298808	0.97(0.954-0.986)	No data
Enoxaparin	Tocilizumab	COVID-19 drug	Breathing abnormalities	Respiratory, thoracic and mediastinal disorders	4	21	21	4	25	0.73(0.445-1.015)	3.23504	1.99515e-05	0.254184	1.065(0.956-1.187)	0.440465	0.996(0.985-1.007)	0
Enoxaparin	Tocilizumab	COVID-19 drug	Circulatory collapse and shock	Vascular disorders	13	39	32	20	52	0.631(0.11-1.153)	2.18992	0.00035548	0.116856	0.906(0.8-1.025)	4.70456e-19	1.045(1.035-1.055)	0
Enoxaparin	Tocilizumab	COVID-19 drug	Haemorrhages NEC	Vascular disorders	15	14	18	11	29	1.742(0.553-2.932)	3.25884	0.00033568	0.000127725	1.431(1.191-1.719)	0.178182	1.01(0.995-1.026)	0
Enoxaparin	Tocilizumab	COVID-19 drug	Lower respiratory tract and lung infections	Infections and infestations	4	28	21	11	32	1.242(0.53-1.954)	3.46242	1.58332e-05	0.040131	1.184(1.008-1.39)	0.000100826	1.026(1.013-1.04)	0
Enoxaparin	Tocilizumab	COVID-19 drug	Lower respiratory tract infections NEC	Respiratory, thoracic and mediastinal disorders	4	31	22	13	35	1.363(0.617-2.11)	3.66093	4.05825e-06	0.0213147	1.207(1.028-1.418)	3.19111e-05	1.028(1.015-1.041)	0
Enoxaparin	Tocilizumab	COVID-19 drug	Non-site specific embolism and thrombosis	Vascular disorders	2	28	18	12	30	3.137(0.922-5.352)	2.49163	0.00657581	0.336694	1.13(0.88-1.451)	0.0723363	1.018(0.998-1.037)	0
Enoxaparin	Tocilizumab	COVID-19 drug	Thrombocytopenias	Blood and lymphatic system disorders	3	25	18	10	28	3.115(0.772-5.459)	2.10936	0.0241143	0.261642	1.142(0.905-1.442)	0.504841	0.993(0.973-1.013)	0
Enoxaparin	Tocilizumab	COVID-19 drug	Vascular hypotensive disorders	Vascular disorders	2	28	27	3	30	0.965(0.279-1.652)	2.42776	0.00178681	0.362841	0.929(0.793-1.088)	0.000454692	1.023(1.01-1.036)	0
Enoxaparin	Vancomycin	Alimentary tract and metabolism, Antiinfectives for systemic use, Sensory Organs	Conditions associated with abnormal gas exchange	Respiratory, thoracic and mediastinal disorders	1	25	18	8	26	2.912(0.659-5.166)	2.48069	0.00865954	0.00529159	1.257(1.07-1.477)	0.00494845	0.976(0.96-0.993)	0
Hydroxychloroquine	Acetaminophen	Nervous System	Cholestasis and jaundice	Hepatobiliary disorders	10	23	15	18	33	11.791(5.359-18.223)	3.37424	0.000288804	0.519209	1.089(0.841-1.41)	0.480165	1.008(0.986-1.031)	0
Hydroxychloroquine	Acetaminophen	Nervous System	Hepatocellular damage and hepatitis NEC	Hepatobiliary disorders	21	42	46	17	63	5.639(1.968-9.309)	0.936985	0.745643	6.24213e-16	0.541(0.466-0.628)	0.000717166	0.975(0.96-0.989)	0
Hydroxychloroquine	Ceftriaxone	Antiinfectives For Systemic Use	Allergies to foods, food additives, drugs and other chemicals	Immune system disorders	15	12	11	16	27	0.519(0.184-0.855)	2.19026	0.0203118	0.797576	1.02(0.878-1.184)	0.877109	1.001(0.987-1.015)	0
Hydroxychloroquine	Ceftriaxone	Antiinfectives For Systemic Use	Aspergillus infections	Infections and infestations	25	39	34	30	64	6.076(3.196-8.956)	2.38296	0.0137459	0.0140695	1.411(1.072-1.858)	0.942277	0.999(0.975-1.024)	0
Hydroxychloroquine	Ceftriaxone	Antiinfectives For Systemic Use	Bullous conditions	Skin and subcutaneous tissue disorders	16	10	10	16	26	2.701(0.913-4.489)	5.45723	0.00390474	0.257268	1.204(0.873-1.66)	1.15555e-16	1.076(1.057-1.095)	0
Hydroxychloroquine	Ceftriaxone	Antiinfectives For Systemic Use	Cardiac conduction disorders	Cardiac disorders	27	41	27	41	68	9.477(2.918-16.036)	0.860695	0.747086	0.000296245	1.627(1.25-2.117)	0.000187368	0.934(0.9-0.968)	0
Hydroxychloroquine	Ceftriaxone	Antiinfectives For Systemic Use	Elevated triglycerides	Metabolism and nutrition disorders	12	21	27	6	33	15.763(6.996-24.529)	1.69509e+07	0.980514	2.91897e-05	0.302(0.173-0.53)	0.843773	0.995(0.948-1.045)	0
Hydroxychloroquine	Ceftriaxone	Antiinfectives For Systemic Use	Eosinophilic disorders	Blood and lymphatic system disorders	27	35	36	26	62	56.065(25.399-86.731)	6.08112	0.086488	0.0530626	1.457(0.995-2.135)	0.000214204	0.889(0.836-0.946)	0
Hydroxychloroquine	Ceftriaxone	Antiinfectives For Systemic Use	Fungal lower respiratory tract infections	Respiratory, thoracic and mediastinal disorders	19	39	34	24	58	4.883(2.065-7.702)	2.30496	0.0192157	0.13189	1.241(0.937-1.644)	0.267541	0.985(0.959-1.012)	0
Hydroxychloroquine	Ceftriaxone	Antiinfectives For Systemic Use	Labour onset and length abnormalities	Pregnancy, puerperium and perinatal conditions	33	0	33	0	33	11.68(0.95-22.41)	0.792948	0.655704	0.000283236	0.006(0-0.097)	0.0148754	0.937(0.889-0.987)	0
Hydroxychloroquine	Ceftriaxone	Antiinfectives For Systemic Use	Nausea and vomiting symptoms	Gastrointestinal disorders	18	16	26	8	34	0.7(0.429-0.971)	3.76738	7.59461e-06	0.000472992	0.8(0.706-0.906)	0.000155636	0.975(0.962-0.988)	0
Hydroxychloroquine	Ceftriaxone	Antiinfectives For Systemic Use	Pruritus NEC	Skin and subcutaneous tissue disorders	13	20	19	14	33	1.86(1.28-2.44)	46.8461	0.000189164	0.00106331	0.715(0.585-0.874)	0.0232547	0.975(0.954-0.997)	0
Hydroxychloroquine	Ceftriaxone	Antiinfectives For Systemic Use	Rashes, eruptions and exanthems NEC	Skin and subcutaneous tissue disorders	37	41	47	31	78	2.194(1.523-2.865)	6.53713	1.37118e-08	0.00292952	0.785(0.669-0.921)	0.0201121	0.981(0.964-0.997)	0
Hydroxychloroquine	COVID-19 vaccine	Antiinfectives For Systemic Use	Joint related signs and symptoms	Musculoskeletal and connective tissue disorders	27	6	20	13	33	21.971(6.389-37.553)	13.4765	3.69781e-07	0.0257679	0.819(0.688-0.976)	0.462163	1.006(0.99-1.023)	0
Hydroxychloroquine	COVID-19 vaccine	Antiinfectives For Systemic Use	Musculoskeletal and connective tissue pain and discomfort	Musculoskeletal and connective tissue disorders	23	4	20	7	27	4.875(-0.632-10.381)	8.68883	1.76755e-07	0.0115067	0.815(0.695-0.955)	0.000960903	1.023(1.009-1.037)	0
Hydroxychloroquine	Furosemide	Cardiovascular System	Allergies to foods, food additives, drugs and other chemicals	Immune system disorders	18	15	10	23	33	3.611(1.881-5.342)	7.12742	3.13031e-12	0.96297	0.996(0.858-1.158)	0.013542	0.981(0.966-0.996)	2
Hydroxychloroquine	Furosemide	Cardiovascular System	Dermatitis ascribed to specific agent	Skin and subcutaneous tissue disorders	18	15	10	23	33	32.344(13.559-51.129)	23.0328	4.46203e-05	0.017305	1.561(1.082-2.253)	0.0292747	1.032(1.003-1.061)	2
Hydroxychloroquine	Heparin	Blood and blood forming organs, Cardiovascular system, Sensory Organs	Immune and associated conditions NEC	Immune system disorders	11	27	20	18	38	2.899(1.558-4.24)	5.39974	1.1252e-09	2.10438e-09	0.644(0.558-0.744)	4.84095e-07	1.029(1.017-1.04)	0
Hydroxychloroquine	Heparin	Blood and blood forming organs, Cardiovascular system, Sensory Organs	Non-site specific embolism and thrombosis	Vascular disorders	3	25	15	13	28	8.471(4.232-12.71)	9.29428	3.66155e-09	0.792665	1.034(0.806-1.327)	0.0452576	1.019(1-1.038)	0
Hydroxychloroquine	Heparin	Blood and blood forming organs, Cardiovascular system, Sensory Organs	Thrombocytopenias	Blood and lymphatic system disorders	5	20	10	15	25	7.501(3.074-11.927)	3.65083	0.000403205	0.312686	1.127(0.893-1.422)	0.572535	1.006(0.986-1.026)	0
Hydroxychloroquine	Hydroxyzine	Nervous System	Allergies to foods, food additives, drugs and other chemicals	Immune system disorders	13	12	13	12	25	89.162(3.689-174.635)	19.699	8.93282e-09	0.716095	1.029(0.884-1.197)	1.53897e-05	0.966(0.951-0.981)	2
Hydroxychloroquine	Interferon beta-1b	Antineoplastic and Immunomodulating Agents	Aspergillus infections	Infections and infestations	9	20	16	13	29	41.059(17.375-64.743)	5.70305	0.101005	0.0314157	1.358(1.028-1.796)	0.227476	1.014(0.991-1.038)	No data
Hydroxychloroquine	Interferon beta-1b	Antineoplastic and Immunomodulating Agents	Fungal lower respiratory tract infections	Respiratory, thoracic and mediastinal disorders	9	20	16	13	29	40.371(17.341-63.4)	7.531	0.0573174	0.271657	1.174(0.882-1.562)	0.689799	1.005(0.98-1.031)	No data
Hydroxychloroquine	Interferon-beta	COVID-19 drug	Eosinophilic disorders	Blood and lymphatic system disorders	14	25	15	24	39	4116.06(196.405-8035.716)	2.1413e+06	0.981725	0.855926	1.042(0.667-1.628)	0.011016	0.918(0.86-0.981)	2
Hydroxychloroquine	Interferon-beta	COVID-19 drug	Rashes, eruptions and exanthems NEC	Skin and subcutaneous tissue disorders	14	25	15	24	39	121.097(27.812-214.382)	1.21431e+07	0.96637	0.000351256	0.742(0.63-0.874)	0.0074176	0.978(0.962-0.994)	2
Hydroxychloroquine	Levofloxacin	Antiinfectives For Systemic Use, Sensory organs	Allergies to foods, food additives, drugs and other chemicals	Immune system disorders	23	2	5	20	25	3.92(1.678-6.161)	7.08508	5.0922e-06	0.946728	1.005(0.865-1.168)	0.188211	0.991(0.977-1.005)	2
Hydroxychloroquine	Linezolid	Antiinfectives For Systemic Use	Allergies to foods, food additives, drugs and other chemicals	Immune system disorders	0	25	7	18	25	4.741(2.476-7.007)	16.3844	1.21796e-05	0.728629	1.027(0.884-1.193)	0.154582	0.99(0.976-1.004)	0
Hydroxychloroquine	Linezolid	Antiinfectives For Systemic Use	Aspergillus infections	Infections and infestations	10	25	23	12	35	38.038(19.199-56.877)	10.6785	0.00192193	0.0233535	1.381(1.045-1.824)	0.785343	0.997(0.972-1.022)	0
Hydroxychloroquine	Linezolid	Antiinfectives For Systemic Use	Fungal lower respiratory tract infections	Respiratory, thoracic and mediastinal disorders	10	25	23	12	35	37.703(19.284-56.121)	14.7652	0.000441152	0.230599	1.191(0.895-1.584)	0.271843	0.985(0.959-1.012)	0
Hydroxychloroquine	Lopinavir / ritonavir Oral Tablet	Antiinfectives For Systemic Use	Allergies to foods, food additives, drugs and other chemicals	Immune system disorders	20	13	22	11	33	0.476(0.135-0.818)	2.09706	0.0474857	0.76107	1.023(0.881-1.189)	0.343064	0.994(0.98-1.007)	2
Hydroxychloroquine	Lopinavir / ritonavir Oral Tablet	Antiinfectives For Systemic Use	Aspergillus infections	Infections and infestations	12	45	35	22	57	3.934(2.407-5.461)	4.17544e+06	0.962058	0.0612299	1.298(0.988-1.706)	0.115578	1.018(0.996-1.04)	2
Hydroxychloroquine	Lopinavir / ritonavir Oral Tablet	Antiinfectives For Systemic Use	Cardiac conduction disorders	Cardiac disorders	35	82	40	77	117	16.959(9.759-24.159)	1.32765	0.517002	0.00422004	1.473(1.13-1.921)	0.000721179	0.939(0.905-0.974)	2
Hydroxychloroquine	Lopinavir / ritonavir Oral Tablet	Antiinfectives For Systemic Use	Circulatory collapse and shock	Vascular disorders	15	25	26	14	40	0.312(0.032-0.593)	1.35881	0.274203	0.00729747	0.844(0.746-0.955)	2.30539e-16	1.037(1.028-1.046)	2
Hydroxychloroquine	Lopinavir / ritonavir Oral Tablet	Antiinfectives For Systemic Use	Encephalopathies NEC	Nervous system disorders	7	21	5	23	28	2.654(0.69-4.619)	3.12991	0.0615124	0.00184408	1.792(1.241-2.588)	5.54841e-06	1.051(1.029-1.073)	2
Hydroxychloroquine	Lopinavir / ritonavir Oral Tablet	Antiinfectives For Systemic Use	Eosinophilic disorders	Blood and lymphatic system disorders	34	45	41	38	79	51.009(26.025-75.992)	1.07671e+07	0.974925	0.450442	1.158(0.791-1.695)	0.00223413	0.909(0.855-0.966)	2
Hydroxychloroquine	Lopinavir / ritonavir Oral Tablet	Antiinfectives For Systemic Use	Fungal lower respiratory tract infections	Respiratory, thoracic and mediastinal disorders	12	38	29	21	50	2.785(1.178-4.392)	2.82449	0.0315754	0.332409	1.148(0.868-1.517)	0.431683	1.01(0.986-1.034)	2
Hydroxychloroquine	Lopinavir / ritonavir Oral Tablet	Antiinfectives For Systemic Use	Nausea and vomiting symptoms	Gastrointestinal disorders	20	32	29	23	52	0.345(-0.046-0.736)	3.33278	1.79046e-05	0.000407565	0.798(0.704-0.904)	1.99336e-06	0.969(0.957-0.982)	2
Hydroxychloroquine	Lopinavir / ritonavir Oral Tablet	Antiinfectives For Systemic Use	Neurological signs and symptoms NEC	Nervous system disorders	8	22	3	27	30	0.953(0.806-1.1)	17.4005	4.72173e-06	0.00047053	1.243(1.1-1.404)	0.366824	1.005(0.995-1.015)	2
Hydroxychloroquine	Lopinavir / ritonavir Oral Tablet	Antiinfectives For Systemic Use	Pruritus NEC	Skin and subcutaneous tissue disorders	22	28	25	25	50	2.379(1.76-2.998)	36.5606	1.92159e-06	0.000404597	0.696(0.57-0.851)	0.00116763	0.965(0.944-0.986)	2
Hydroxychloroquine	Lopinavir / ritonavir Oral Tablet	Antiinfectives For Systemic Use	Rashes, eruptions and exanthems NEC	Skin and subcutaneous tissue disorders	45	52	55	42	97	2.376(1.777-2.974)	10.8643	1.24244e-08	0.000758177	0.76(0.648-0.892)	0.00422083	0.977(0.961-0.993)	2
Hydroxychloroquine	Lopinavir / ritonavir Oral Tablet	Antiinfectives For Systemic Use	Rate and rhythm disorders NEC	Cardiac disorders	6	40	15	31	46	0.354(0.025-0.683)	1.55158	0.128162	0.744786	0.978(0.853-1.12)	0.952412	1(0.989-1.012)	2
Hydroxychloroquine	Lopinavir / ritonavir Oral Tablet	Antiinfectives For Systemic Use	Supraventricular arrhythmias	Cardiac disorders	11	52	23	40	63	0.889(0.326-1.451)	2.66691	0.00750515	9.17772e-09	1.647(1.389-1.952)	0.00666054	1.018(1.005-1.031)	2
Hydroxychloroquine	Meropenem	Antiinfectives For Systemic Use	Aspergillus infections	Infections and infestations	15	30	29	16	45	22.504(4.139-40.868)	0.8597	0.634738	0.000989519	1.609(1.212-2.134)	0.00360866	0.958(0.931-0.986)	0
Hydroxychloroquine	Oseltamivir	Antiinfectives For Systemic Use	Labour onset and length abnormalities	Pregnancy, puerperium and perinatal conditions	26	0	26	0	26	65.611(8.859-122.363)	0.976185	0.964126	0.000273376	0.006(0-0.094)	0.0777765	0.953(0.903-1.005)	0
Hydroxychloroquine	Piperacillin	Antiinfectives For Systemic Use	Allergies to foods, food additives, drugs and other chemicals	Immune system disorders	29	8	12	25	37	2.129(0.707-3.551)	3.76292	8.77532e-06	0.842411	1.015(0.874-1.179)	0.0100176	0.981(0.967-0.995)	0
Hydroxychloroquine	Piperacillin	Antiinfectives For Systemic Use	Aspergillus infections	Infections and infestations	12	23	16	19	35	12.031(5.809-18.252)	4.06252	0.00381525	0.0666074	1.293(0.983-1.702)	0.596119	0.993(0.968-1.019)	0
Hydroxychloroquine	Piperacillin	Antiinfectives For Systemic Use	Dermatitis ascribed to specific agent	Skin and subcutaneous tissue disorders	18	8	12	14	26	17.157(5.397-28.916)	1.59447	0.375339	0.00311042	1.726(1.202-2.478)	0.00172364	1.04(1.015-1.066)	0
Hydroxychloroquine	Propofol	Nervous System	Ventricular arrhythmias and cardiac arrest	Cardiac disorders	12	16	16	12	28	2.444(0.231-4.656)	1.58166	0.107395	2.27639e-07	1.477(1.274-1.712)	0.032502	1.014(1.001-1.027)	2
Hydroxychloroquine	Tazobactam	Antiinfectives For Systemic Use	Allergies to foods, food additives, drugs and other chemicals	Immune system disorders	29	10	12	27	39	1.972(0.462-3.481)	3.4293	4.03585e-05	0.84205	1.015(0.874-1.179)	0.00655867	0.98(0.966-0.994)	0
Hydroxychloroquine	Tazobactam	Antiinfectives For Systemic Use	Aspergillus infections	Infections and infestations	12	29	22	19	41	14.64(7.584-21.696)	4.28938	0.00259603	0.0789592	1.28(0.972-1.687)	0.357824	0.988(0.962-1.014)	0
Hydroxychloroquine	Tazobactam	Antiinfectives For Systemic Use	Dermatitis ascribed to specific agent	Skin and subcutaneous tissue disorders	18	10	12	16	28	18.911(6.856-30.966)	1.95437	0.233154	0.00403808	1.701(1.184-2.444)	0.00138424	1.041(1.016-1.067)	0
Hydroxychloroquine	Tazobactam	Antiinfectives For Systemic Use	Fungal lower respiratory tract infections	Respiratory, thoracic and mediastinal disorders	6	22	15	13	28	8.411(3.331-13.491)	3.09943	0.0223045	0.369884	1.137(0.859-1.504)	0.359248	0.988(0.961-1.014)	0
Hydroxychloroquine	Tazobactam	Antiinfectives For Systemic Use	Respiratory acidoses	Metabolism and nutrition disorders	10	22	9	23	32	0.724(-0.072-1.52)	1.77417	0.0475339	0.0178039	1.185(1.03-1.363)	7.10095e-09	1.032(1.021-1.043)	0
Hydroxychloroquine	Tazobactam	Antiinfectives For Systemic Use	Sepsis, bacteraemia, viraemia and fungaemia NEC	Infections and infestations	6	19	20	5	25	0.592(-0.277-1.461)	1.87761	0.0446452	0.00672995	0.789(0.665-0.937)	3.55214e-38	1.073(1.062-1.084)	0
Hydroxychloroquine	Tocilizumab	COVID-19 drug	Acute and chronic pancreatitis	Gastrointestinal disorders	9	21	22	8	30	4.642(1.86-7.424)	15.3969	5.64076e-05	0.00539417	0.588(0.404-0.855)	0.375215	0.985(0.952-1.019)	2
Hydroxychloroquine	Tocilizumab	COVID-19 drug	Eosinophilic disorders	Blood and lymphatic system disorders	10	26	27	9	36	27.831(8.973-46.689)	4.79063e+06	0.981325	0.0389445	1.491(1.02-2.178)	0.00506475	0.924(0.874-0.976)	2
Hydroxychloroquine	Tocilizumab	COVID-19 drug	Fungal lower respiratory tract infections	Respiratory, thoracic and mediastinal disorders	18	26	30	14	44	3.199(0.449-5.95)	1.23993	0.505935	0.0430945	1.338(1.009-1.774)	0.876372	1.002(0.978-1.026)	2
Hydroxychloroquine	Tocilizumab	COVID-19 drug	Hepatocellular damage and hepatitis NEC	Hepatobiliary disorders	50	130	139	41	180	4.527(2.886-6.169)	1.4974	0.0303913	7.38165e-14	0.566(0.487-0.657)	0.489635	0.995(0.982-1.009)	2
Hydroxychloroquine	Tocilizumab	COVID-19 drug	Rashes, eruptions and exanthems NEC	Skin and subcutaneous tissue disorders	12	30	32	10	42	0.976(0.442-1.51)	3.92831	0.000139345	0.00236197	0.781(0.666-0.916)	0.0135414	0.98(0.964-0.996)	2
Interferon-beta	Ceftriaxone	Antiinfectives For Systemic Use	Rashes, eruptions and exanthems NEC	Skin and subcutaneous tissue disorders	8	21	15	14	29	164.407(-34.699-363.512)	7.13671	0.00539936	0.000693129	0.754(0.641-0.888)	0.00523302	0.976(0.96-0.993)	0
Interferon-beta	Lopinavir / ritonavir Oral Tablet	Antiinfectives For Systemic Use	Eosinophilic disorders	Blood and lymphatic system disorders	14	25	15	24	39	2694.12(321.685-5066.554)	1.10371e+06	0.982906	0.782217	0.94(0.607-1.455)	0.00899087	0.915(0.856-0.978)	0
Interferon-beta	Lopinavir / ritonavir Oral Tablet	Antiinfectives For Systemic Use	Rashes, eruptions and exanthems NEC	Skin and subcutaneous tissue disorders	14	25	15	24	39	111.301(29.438-193.164)	9.46711e+06	0.967766	0.000478731	0.748(0.636-0.881)	0.0051214	0.977(0.961-0.993)	0
Methylprednisolone	Acetaminophen	Nervous System	Allergies to foods, food additives, drugs and other chemicals	Immune system disorders	7	23	6	24	30	5.611(2.729-8.492)	9.414	2.95331e-12	0.430203	1.062(0.915-1.233)	0.00366592	0.977(0.962-0.993)	0
Methylprednisolone	Acetaminophen	Nervous System	Vascular hypotensive disorders	Vascular disorders	5	24	23	6	29	3.233(1.345-5.121)	5.16242	2.38558e-07	0.356997	0.928(0.793-1.087)	0.132052	1.011(0.997-1.025)	0
Methylprednisolone	Azithromycin	COVID-19 drug	Breathing abnormalities	Respiratory, thoracic and mediastinal disorders	14	15	15	14	29	0.696(0.324-1.067)	3.08198	1.71736e-05	0.367995	1.051(0.943-1.172)	0.0989807	0.991(0.981-1.002)	0
Methylprednisolone	Azithromycin	COVID-19 drug	Lower respiratory tract and lung infections	Infections and infestations	3	23	13	13	26	1.026(0.275-1.777)	2.85754	0.000510797	0.114324	1.138(0.969-1.336)	0.00056719	1.022(1.01-1.035)	0
Methylprednisolone	Azithromycin	COVID-19 drug	Lower respiratory tract infections NEC	Respiratory, thoracic and mediastinal disorders	3	23	13	13	26	1.04(0.311-1.768)	2.94293	0.000370227	0.0804498	1.153(0.983-1.353)	8.69554e-05	1.025(1.012-1.037)	0
Methylprednisolone	Ceftriaxone	Antiinfectives For Systemic Use	Lower respiratory tract and lung infections	Infections and infestations	4	21	13	12	25	2.057(0.946-3.167)	5.76421	1.52858e-07	0.0860149	1.151(0.98-1.351)	0.000500123	1.023(1.01-1.036)	0
Methylprednisolone	Ceftriaxone	Antiinfectives For Systemic Use	Lower respiratory tract infections NEC	Respiratory, thoracic and mediastinal disorders	4	21	13	12	25	2.011(0.932-3.09)	5.62462	1.9533e-07	0.0582613	1.167(0.995-1.369)	8.94961e-05	1.025(1.013-1.038)	0
Methylprednisolone	Dexamethasone	COVID-19 drug	Respiratory acidoses	Metabolism and nutrition disorders	7	33	24	16	40	3.581(0.849-6.313)	1.4612	0.112963	0.0028663	1.239(1.076-1.427)	0.0278771	1.013(1.001-1.024)	0
Methylprednisolone	Dexamethasone	COVID-19 drug	Respiratory failures (excl neonatal)	Respiratory, thoracic and mediastinal disorders	7	33	24	16	40	2.849(0.545-5.153)	1.4501	0.115229	4.34874e-06	1.363(1.194-1.555)	0.0282262	1.012(1.001-1.023)	0
Methylprednisolone	Heparin	Blood and blood forming organs, Cardiovascular system, Sensory Organs	Immune and associated conditions NEC	Immune system disorders	11	15	13	13	26	1.795(0.245-3.345)	2.11501	0.0136209	6.91345e-09	0.655(0.567-0.755)	0.000237919	1.021(1.01-1.033)	0
Methylprednisolone	Hydroxychloroquine	COVID-19 drug	Breathing abnormalities	Respiratory, thoracic and mediastinal disorders	13	17	19	11	30	0.656(0.334-0.979)	4.30303	4.97083e-08	0.609041	1.029(0.923-1.147)	0.00826476	0.986(0.976-0.996)	2
Methylprednisolone	Hydroxychloroquine	COVID-19 drug	Eosinophilic disorders	Blood and lymphatic system disorders	13	12	7	18	25	42.856(9.597-76.114)	1.25677	0.769784	0.129872	1.335(0.919-1.94)	0.000972976	0.909(0.859-0.962)	2
Methylprednisolone	Hydroxychloroquine	COVID-19 drug	Immune and associated conditions NEC	Immune system disorders	28	22	31	19	50	1.559(0.852-2.267)	3.53083	5.17445e-07	2.77384e-09	0.647(0.56-0.747)	1.22134e-07	1.029(1.018-1.04)	2
Methylprednisolone	Hydroxychloroquine	COVID-19 drug	Non-site specific vascular disorders NEC	Vascular disorders	18	21	21	18	39	2.884(1.228-4.541)	2.60431	0.00186608	0.0799544	0.826(0.667-1.023)	1.17556e-08	1.042(1.028-1.057)	2
Methylprednisolone	Hydroxychloroquine	COVID-19 drug	Pulmonary oedemas	Respiratory, thoracic and mediastinal disorders	16	15	16	15	31	1.368(0.078-2.658)	1.83368	0.042189	0.12171	0.85(0.693-1.044)	1.38796e-06	1.035(1.021-1.05)	2
Methylprednisolone	Hydroxychloroquine	COVID-19 drug	Rashes, eruptions and exanthems NEC	Skin and subcutaneous tissue disorders	16	17	13	20	33	1.617(0.747-2.487)	4.09799	9.07987e-05	0.0024333	0.782(0.667-0.917)	0.012189	0.979(0.963-0.995)	2
Methylprednisolone	Hydroxychloroquine	COVID-19 drug	Sepsis, bacteraemia, viraemia and fungaemia NEC	Infections and infestations	10	25	27	8	35	0.565(-0.325-1.455)	1.89379	0.0166875	0.0170464	0.812(0.684-0.963)	1.75455e-37	1.071(1.059-1.082)	2
Methylprednisolone	Lopinavir / ritonavir Oral Tablet	Antiinfectives For Systemic Use	Eosinophilic disorders	Blood and lymphatic system disorders	13	12	7	18	25	77.649(23.359-131.939)	2.91613	0.167905	0.344959	1.2(0.822-1.75)	0.00238234	0.917(0.867-0.97)	0
Methylprednisolone	Lopinavir / ritonavir Oral Tablet	Antiinfectives For Systemic Use	Rashes, eruptions and exanthems NEC	Skin and subcutaneous tissue disorders	13	13	8	18	26	2.846(1.165-4.527)	4.56718	7.74112e-06	0.00260016	0.784(0.668-0.918)	0.0124951	0.979(0.963-0.995)	0
Methylprednisolone	Meropenem	Antiinfectives For Systemic Use	Aspergillus infections	Infections and infestations	6	25	21	10	31	44.217(7.075-81.359)	0.460408	0.0225955	0.00123432	1.596(1.202-2.12)	4.3636e-06	0.933(0.905-0.961)	0
Methylprednisolone	Pantoprazole	Alimentary Tract and Metabolism	Renal failure and impairment	Renal and urinary disorders	16	23	19	20	39	2.162(0.361-3.963)	2.01308	0.00774907	0.00237166	1.191(1.064-1.334)	2.35977e-21	1.044(1.034-1.053)	0
Methylprednisolone	Piperacillin	Antiinfectives For Systemic Use	Allergies to foods, food additives, drugs and other chemicals	Immune system disorders	16	16	12	20	32	5.432(2.499-8.366)	6.34716	1.0714e-07	0.431207	1.062(0.914-1.233)	0.00260838	0.977(0.963-0.992)	0
Methylprednisolone	Prednisone	COVID-19 drug	Renal failure and impairment	Renal and urinary disorders	10	18	20	8	28	2.493(0.402-4.584)	2.50677	0.00209216	0.00152635	1.2(1.072-1.344)	1.78879e-26	1.047(1.038-1.056)	0
Methylprednisolone	Remdesivir	COVID-19 drug	Circulatory collapse and shock	Vascular disorders	12	32	36	8	44	0.823(0.357-1.289)	2.55313	0.000202059	0.0440639	0.881(0.779-0.997)	3.48594e-16	1.04(1.03-1.05)	0
Methylprednisolone	Tazobactam	Antiinfectives For Systemic Use	Allergies to foods, food additives, drugs and other chemicals	Immune system disorders	16	17	12	21	33	6.542(3.058-10.026)	7.226	1.80137e-08	0.421713	1.063(0.915-1.235)	0.00137115	0.976(0.962-0.991)	0
Methylprednisolone	Tocilizumab	COVID-19 drug	Circulatory collapse and shock	Vascular disorders	17	26	35	8	43	1.466(0.638-2.293)	3.39267	3.10315e-06	0.107244	0.903(0.798-1.022)	6.2872e-15	1.037(1.028-1.047)	0
Methylprednisolone	Tocilizumab	COVID-19 drug	Sepsis, bacteraemia, viraemia and fungaemia NEC	Infections and infestations	19	46	49	16	65	5.34(2.194-8.486)	1.83054	0.0166419	0.703819	0.967(0.811-1.152)	1.99582e-32	1.067(1.056-1.079)	0
Prednisolone	Ceftriaxone	Antiinfectives For Systemic Use	Myopathies	Musculoskeletal and connective tissue disorders	0	26	26	0	26	214.325(47.174-381.477)	166.101	2.87676e-06	0.298266	1.247(0.823-1.891)	0.845503	1.003(0.971-1.037)	No data
Prednisolone	Lopinavir / ritonavir Oral Tablet	Antiinfectives For Systemic Use	Myopathies	Musculoskeletal and connective tissue disorders	0	25	25	0	25	70.656(25.335-115.976)	10.6525	0.00288148	0.360704	1.211(0.803-1.827)	0.0825255	1.026(0.997-1.057)	No data
Prednisone	Azithromycin	COVID-19 drug	Renal failure and impairment	Renal and urinary disorders	14	22	24	12	36	0.908(0.059-1.757)	1.7906	0.0210354	0.0026272	1.189(1.062-1.331)	3.48589e-34	1.052(1.043-1.06)	0
Prednisone	COVID-19 vaccine	Antiinfectives For Systemic Use	Breathing abnormalities	Respiratory, thoracic and mediastinal disorders	25	4	16	13	29	0.556(0.054-1.057)	1.87065	0.0205924	0.0883707	1.098(0.986-1.224)	0.00100375	0.982(0.972-0.993)	0
Prednisone	COVID-19 vaccine	Antiinfectives For Systemic Use	Dyspnoeas	Cardiac disorders	24	4	16	12	28	0.782(0.087-1.476)	2.01231	0.0157093	0.253165	1.072(0.952-1.207)	4.31875e-10	0.959(0.946-0.971)	0
Prednisone	COVID-19 vaccine	Antiinfectives For Systemic Use	Heart failure signs and symptoms	Cardiac disorders	27	5	14	18	32	5.635(0.405-10.866)	1.11252	0.801751	0.848727	0.979(0.787-1.217)	0.00751467	1.025(1.007-1.044)	0
Prednisone	COVID-19 vaccine	Antiinfectives For Systemic Use	Ischaemic coronary artery disorders	Cardiac disorders	14	11	16	9	25	1.704(0.586-2.821)	5.02919	0.000588593	0.0527696	0.854(0.728-1.002)	0.774535	0.998(0.983-1.013)	0
Prednisone	COVID-19 vaccine	Antiinfectives For Systemic Use	Joint related signs and symptoms	Musculoskeletal and connective tissue disorders	42	11	29	24	53	12.846(2.314-23.378)	1.4218	0.515835	0.0286217	0.823(0.691-0.98)	0.519687	1.006(0.989-1.023)	0
Prednisone	COVID-19 vaccine	Antiinfectives For Systemic Use	Rashes, eruptions and exanthems NEC	Skin and subcutaneous tissue disorders	21	8	18	11	29	2.343(1.073-3.613)	6.29627	7.44899e-05	0.00167857	0.775(0.661-0.909)	0.00304262	0.975(0.959-0.992)	0
Prednisone	Hydroxychloroquine	COVID-19 drug	Immune and associated conditions NEC	Immune system disorders	20	11	19	12	31	0.943(-0.02-1.906)	1.88409	0.0187086	2.91651e-09	0.647(0.561-0.747)	1.68192e-06	1.026(1.015-1.037)	0
Prednisone	Hydroxychloroquine	COVID-19 drug	Renal failure and impairment	Renal and urinary disorders	15	41	40	16	56	2.066(1.23-2.902)	4.84013	3.79504e-10	0.00496421	1.176(1.05-1.316)	8.82476e-37	1.053(1.045-1.062)	0
Prednisone	Mycophenolate mofetil	Antineoplastic and Immunomodulating Agents	Renal failure and impairment	Renal and urinary disorders	11	21	20	12	32	4.785(1.351-8.219)	3.79104	0.000158334	0.000777579	1.215(1.085-1.361)	3.32923e-36	1.053(1.045-1.062)	No data
Prednisone	Tacrolimus	Antineoplastic and Immunomodulating Agents, Dermatologicals	Renal failure and impairment	Renal and urinary disorders	18	50	45	23	68	2.245(-0.088-4.578)	4.23852	1.25781e-05	0.000400971	1.229(1.096-1.378)	2.12068e-38	1.056(1.047-1.064)	No data
Prednisone	Tocilizumab	COVID-19 drug	Fungal lower respiratory tract infections	Respiratory, thoracic and mediastinal disorders	14	11	16	9	25	43.138(18.279-67.998)	7.63529	3.54418e-06	0.0567422	1.32(0.992-1.757)	0.224467	0.984(0.959-1.01)	0
Remdesivir	Acetaminophen	Nervous System	Breathing abnormalities	Respiratory, thoracic and mediastinal disorders	33	21	21	33	54	0.435(-0.059-0.929)	1.657	0.00915028	0.0494514	1.115(1-1.242)	2.19775e-05	0.975(0.964-0.986)	0
Remdesivir	Acetaminophen	Nervous System	Immune and associated conditions NEC	Immune system disorders	9	16	14	11	25	0.403(0.145-0.662)	1.63592	0.0814024	6.96115e-09	0.654(0.567-0.755)	1.95032e-15	1.049(1.036-1.061)	0
Remdesivir	Acetaminophen	Nervous System	Ischaemic coronary artery disorders	Cardiac disorders	7	18	9	16	25	0.831(0.3-1.361)	3.39075	4.4843e-05	0.0960446	0.873(0.745-1.024)	0.892937	1.001(0.985-1.017)	0
Remdesivir	Acetaminophen	Nervous System	Rate and rhythm disorders NEC	Cardiac disorders	27	48	46	29	75	2.012(0.316-3.708)	1.42287	0.104795	0.92684	0.994(0.866-1.14)	0.000120302	0.974(0.961-0.987)	0
Remdesivir	Albuterol	Respiratory System	Rate and rhythm disorders NEC	Cardiac disorders	22	39	35	26	61	5.591(2.241-8.94)	1.67783	0.058499	0.966596	0.997(0.869-1.144)	5.21198e-07	0.965(0.952-0.979)	0
Remdesivir	Amiodarone	Cardiovascular System	Renal failure and impairment	Renal and urinary disorders	11	36	15	32	47	4.496(0.954-8.038)	2.32932	0.0178367	0.0112406	1.161(1.034-1.303)	1.4875e-14	1.034(1.025-1.043)	0
Remdesivir	Ascorbic acid	Alimentary Tract and Metabolism, Genito-urinary system and sex hormones, Sensory organs	Ventricular arrhythmias and cardiac arrest	Cardiac disorders	13	34	29	18	47	5.525(2.866-8.185)	7.7997	0.0457853	1.54854e-06	1.437(1.239-1.666)	0.193726	1.008(0.996-1.02)	No data
Remdesivir	Atorvastatin	Cardiovascular System	Rate and rhythm disorders NEC	Cardiac disorders	15	25	12	28	40	1.97(-0.036-3.976)	2.06745	0.0140951	0.785568	0.981(0.855-1.126)	0.00204061	0.98(0.968-0.993)	0
Remdesivir	Atorvastatin	Cardiovascular System	Renal failure and impairment	Renal and urinary disorders	22	49	21	50	71	0.312(-0.867-1.491)	2.13985	0.00213685	0.00390798	1.186(1.056-1.331)	1.47479e-19	1.041(1.032-1.051)	0
Remdesivir	Atorvastatin	Cardiovascular System	Respiratory acidoses	Metabolism and nutrition disorders	8	26	11	23	34	0.308(-0.679-1.295)	2.19825	0.013399	0.00769658	1.212(1.052-1.396)	8.69994e-07	1.027(1.016-1.038)	0
Remdesivir	Atorvastatin	Cardiovascular System	Respiratory failures (excl neonatal)	Respiratory, thoracic and mediastinal disorders	11	28	12	27	39	0.296(-0.669-1.261)	1.78009	0.0390452	2.11556e-05	1.333(1.168-1.522)	1.43239e-05	1.023(1.012-1.033)	0
Remdesivir	Atorvastatin	Cardiovascular System	Vascular hypotensive disorders	Vascular disorders	8	17	11	14	25	0.991(-0.039-2.022)	2.34551	0.00937806	0.323873	0.924(0.788-1.082)	0.00518038	1.018(1.005-1.031)	0
Remdesivir	Atorvastatin	Cardiovascular System	Ventricular arrhythmias and cardiac arrest	Cardiac disorders	15	27	20	22	42	1.87(0.522-3.219)	2.66674	0.000496847	8.16369e-06	1.4(1.207-1.622)	0.0375929	1.013(1.001-1.025)	0
Remdesivir	Calcium gluconate	Alimentary tract and metabolism, Dermatologicals	Renal failure and impairment	Renal and urinary disorders	9	18	20	7	27	9.264(0.166-18.362)	3.64688	0.0428439	0.00532017	1.179(1.05-1.323)	5.50893e-13	1.032(1.023-1.041)	No data
Remdesivir	Ceftriaxone	Antiinfectives For Systemic Use	Breathing abnormalities	Respiratory, thoracic and mediastinal disorders	16	16	14	18	32	0.547(0.308-0.786)	2.50406	0.000375682	0.158533	1.081(0.97-1.205)	0.177189	0.993(0.982-1.003)	0
Remdesivir	Ceftriaxone	Antiinfectives For Systemic Use	Circulatory collapse and shock	Vascular disorders	16	40	38	18	56	0.516(0.16-0.872)	1.86176	0.00437998	0.0305137	0.873(0.771-0.987)	8.41319e-17	1.04(1.031-1.05)	0
Remdesivir	Ceftriaxone	Antiinfectives For Systemic Use	Immune and associated conditions NEC	Immune system disorders	3	25	15	13	28	0.437(0.124-0.75)	1.78295	0.0368112	1.79568e-09	0.643(0.557-0.743)	4.0848e-13	1.041(1.03-1.052)	0
Remdesivir	Ceftriaxone	Antiinfectives For Systemic Use	Lower respiratory tract and lung infections	Infections and infestations	5	26	19	12	31	1.039(0.62-1.457)	4.57749	1.06282e-06	0.0819778	1.153(0.982-1.353)	3.57565e-05	1.027(1.014-1.041)	0
Remdesivir	Ceftriaxone	Antiinfectives For Systemic Use	Lower respiratory tract infections NEC	Respiratory, thoracic and mediastinal disorders	7	26	19	14	33	1.077(0.652-1.503)	4.71565	4.68549e-07	0.0545022	1.17(0.997-1.373)	9.22779e-06	1.029(1.016-1.042)	0
Remdesivir	Ceftriaxone	Antiinfectives For Systemic Use	Rate and rhythm disorders NEC	Cardiac disorders	24	46	39	31	70	0.591(-0.556-1.738)	1.68274	0.0336986	0.76408	0.979(0.854-1.123)	0.00668018	0.983(0.971-0.995)	0
Remdesivir	Cisatracurium	Musculo-Skeletal System	Renal failure and impairment	Renal and urinary disorders	9	33	22	20	42	2.154(-0.268-4.576)	5.8411	0.00148989	0.00706602	1.172(1.044-1.316)	2.25741e-16	1.038(1.029-1.047)	0
Remdesivir	Docusate	Alimentary Tract and Metabolism	Renal failure and impairment	Renal and urinary disorders	11	18	14	15	29	0.473(-1.391-2.337)	4.47023	0.0478026	0.0076383	1.17(1.043-1.313)	1.0978e-17	1.038(1.029-1.047)	No data
Remdesivir	Epoprostenol	Blood and Blood Forming Organs	Renal failure and impairment	Renal and urinary disorders	6	20	17	9	26	11.809(2.032-21.586)	653325	0.956729	0.00595338	1.176(1.048-1.32)	3.20642e-15	1.034(1.025-1.043)	0
Remdesivir	Famotidine	Alimentary Tract and Metabolism	Ventricular arrhythmias and cardiac arrest	Cardiac disorders	16	41	28	29	57	2.685(0.976-4.394)	2.34772	0.0436403	4.23599e-06	1.413(1.219-1.637)	0.432768	1.005(0.993-1.017)	0
Remdesivir	Fentanyl	Nervous System	Circulatory collapse and shock	Vascular disorders	20	42	40	22	62	0.993(0.272-1.714)	2.47436	0.0151462	0.065322	0.891(0.787-1.007)	7.07814e-10	1.032(1.022-1.043)	0
Remdesivir	Fentanyl	Nervous System	Lower respiratory tract and lung infections	Infections and infestations	5	21	20	6	26	1.044(0.29-1.798)	3.82768	0.0175967	0.0467594	1.176(1.002-1.381)	0.00175907	1.022(1.008-1.036)	0
Remdesivir	Fentanyl	Nervous System	Lower respiratory tract infections NEC	Respiratory, thoracic and mediastinal disorders	6	22	20	8	28	1.108(0.35-1.865)	4.02048	0.0134065	0.0295123	1.194(1.018-1.401)	0.000777641	1.023(1.01-1.037)	0
Remdesivir	Fentanyl	Nervous System	Renal failure and impairment	Renal and urinary disorders	54	107	81	80	161	4.959(2.396-7.522)	1.39185	0.282129	0.003221	1.191(1.06-1.337)	4.80293e-05	1.02(1.01-1.03)	0
Remdesivir	Fentanyl	Nervous System	Respiratory acidoses	Metabolism and nutrition disorders	14	51	37	28	65	1.628(0.365-2.892)	4.36472	0.0440671	0.0122577	1.197(1.04-1.379)	0.00237189	1.018(1.006-1.03)	0
Remdesivir	Furosemide	Cardiovascular System	Renal failure and impairment	Renal and urinary disorders	47	69	58	58	116	1.668(0.017-3.318)	1.12775	0.532653	0.0107294	1.163(1.036-1.305)	2.49774e-09	1.029(1.019-1.039)	0
Remdesivir	Gabapentin	Nervous System	Renal failure and impairment	Renal and urinary disorders	8	24	15	17	32	1.442(-0.885-3.769)	2.89565	0.00406937	0.00660108	1.173(1.046-1.317)	4.22044e-17	1.037(1.029-1.046)	0
Remdesivir	Heparin	Blood and blood forming organs, Cardiovascular system, Sensory Organs	Renal failure and impairment	Renal and urinary disorders	52	92	67	77	144	2.392(0.783-4)	1.30284	0.240864	0.0077271	1.17(1.042-1.313)	5.39799e-11	1.03(1.021-1.039)	0
Remdesivir	Insulin glargine	Alimentary Tract and Metabolism	Renal failure and impairment	Renal and urinary disorders	22	43	25	40	65	2.713(0.315-5.112)	1.77635	0.126308	0.00851273	1.168(1.04-1.31)	2.14673e-13	1.033(1.024-1.042)	0
Remdesivir	Insulin lispro	Alimentary Tract and Metabolism	Renal failure and impairment	Renal and urinary disorders	22	49	35	36	71	2.585(0.522-4.648)	3.20375	0.0186624	0.00630615	1.175(1.046-1.318)	7.57797e-14	1.034(1.025-1.044)	0
Remdesivir	Insulin lispro	Alimentary Tract and Metabolism	Respiratory failures (excl neonatal)	Respiratory, thoracic and mediastinal disorders	13	27	20	20	40	1.905(0.275-3.535)	3.37069	0.0499741	3.15485e-05	1.324(1.16-1.511)	0.00168263	1.017(1.006-1.027)	0
Remdesivir	Insulin, regular, human	Alimentary Tract and Metabolism	Renal failure and impairment	Renal and urinary disorders	13	27	19	21	40	3.322(0.13-6.513)	4.12592	0.177337	0.00843102	1.168(1.04-1.311)	1.69534e-14	1.034(1.025-1.043)	0
Remdesivir	Ipratropium	Respiratory System	Renal failure and impairment	Renal and urinary disorders	8	25	13	20	33	1.952(-0.72-4.624)	2.50175	0.0466122	0.00777329	1.17(1.042-1.313)	4.61361e-16	1.036(1.027-1.045)	No data
Remdesivir	Ketamine	Nervous System	Renal failure and impairment	Renal and urinary disorders	6	22	19	9	28	9.933(1.199-18.667)	5.3567	0.124944	0.00587035	1.176(1.048-1.32)	5.39062e-14	1.033(1.024-1.042)	0
Remdesivir	Lorazepam	Nervous System	Renal failure and impairment	Renal and urinary disorders	15	25	13	27	40	0.317(-1.2-1.834)	4.97132	0.00990391	0.00594088	1.176(1.048-1.32)	5.90741e-19	1.04(1.031-1.049)	0
Remdesivir	Lorazepam	Nervous System	Respiratory acidoses	Metabolism and nutrition disorders	14	16	10	20	30	2.488(0.296-4.681)	3.01062	0.0301133	0.0140474	1.193(1.036-1.374)	0.00046607	1.02(1.009-1.031)	0
Remdesivir	Lorazepam	Nervous System	Respiratory failures (excl neonatal)	Respiratory, thoracic and mediastinal disorders	16	18	10	24	34	2.759(0.561-4.956)	3.08582	0.0164238	4.23726e-05	1.318(1.155-1.504)	0.00244393	1.016(1.006-1.027)	0
Remdesivir	Metoprolol	Cardiovascular System	Conditions associated with abnormal gas exchange	Respiratory, thoracic and mediastinal disorders	11	17	3	25	28	4.282(1.682-6.882)	3.96669	3.93897e-05	0.0269394	1.2(1.021-1.411)	0.0138487	0.98(0.965-0.996)	0
Remdesivir	Metoprolol	Cardiovascular System	Respiratory failures (excl neonatal)	Respiratory, thoracic and mediastinal disorders	10	24	9	25	34	1.062(-0.352-2.476)	1.95864	0.0346712	3.6878e-05	1.322(1.158-1.509)	0.000304384	1.019(1.009-1.029)	0
Remdesivir	Metoprolol	Cardiovascular System	Ventricular arrhythmias and cardiac arrest	Cardiac disorders	16	14	14	16	30	1.85(0.218-3.481)	2.44147	0.0079999	6.59925e-06	1.404(1.211-1.627)	0.0393934	1.012(1.001-1.024)	0
Remdesivir	Midazolam	Nervous System	Immune and associated conditions NEC	Immune system disorders	8	23	18	13	31	1.344(0.853-1.835)	9.41211	2.13701e-06	9.99687e-09	0.657(0.569-0.758)	3.30554e-10	1.039(1.027-1.052)	0
Remdesivir	Midazolam	Nervous System	Non-site specific vascular disorders NEC	Vascular disorders	5	21	14	12	26	1.609(0.352-2.865)	3.28575	0.0141444	0.0419539	0.802(0.648-0.992)	3.75692e-06	1.038(1.022-1.055)	0
Remdesivir	Midazolam	Nervous System	Renal failure and impairment	Renal and urinary disorders	39	85	72	52	124	4.893(2.445-7.341)	2.72629	0.000331503	0.00311515	1.191(1.061-1.338)	5.51098e-08	1.027(1.017-1.037)	0
Remdesivir	Norepinephrine	Cardiovascular System	Immune and associated conditions NEC	Immune system disorders	7	26	14	19	33	0.789(0.318-1.26)	2.99493	0.002361	8.79818e-09	0.656(0.568-0.757)	5.48158e-10	1.038(1.026-1.051)	0
Remdesivir	Norepinephrine	Cardiovascular System	Lower respiratory tract and lung infections	Infections and infestations	7	25	23	9	32	1.072(0.34-1.804)	3.41001	0.00083872	0.0391539	1.184(1.008-1.389)	0.00639862	1.02(1.006-1.034)	0
Remdesivir	Norepinephrine	Cardiovascular System	Lower respiratory tract infections NEC	Respiratory, thoracic and mediastinal disorders	8	26	23	11	34	1.138(0.404-1.872)	3.53552	0.000525762	0.0243815	1.201(1.024-1.409)	0.00279403	1.021(1.007-1.036)	0
Remdesivir	Norepinephrine	Cardiovascular System	Renal failure and impairment	Renal and urinary disorders	63	123	96	90	186	8.003(5.08-10.927)	2.46957	0.000199933	0.00196182	1.202(1.07-1.35)	0.000553122	1.017(1.007-1.027)	0
Remdesivir	Omeprazole	Alimentary Tract and Metabolism	Renal failure and impairment	Renal and urinary disorders	16	21	14	23	37	1.895(-0.581-4.37)	2.12895	0.0111506	0.00744575	1.171(1.043-1.314)	1.06529e-16	1.037(1.028-1.045)	0
Remdesivir	Pantoprazole	Alimentary Tract and Metabolism	Ventricular arrhythmias and cardiac arrest	Cardiac disorders	16	23	11	28	39	0.993(0.027-1.959)	3.32601	0.00191294	5.16778e-06	1.408(1.215-1.632)	0.00475423	1.017(1.005-1.028)	0
Remdesivir	Piperacillin	Antiinfectives For Systemic Use	Circulatory collapse and shock	Vascular disorders	11	27	26	12	38	1.184(0.498-1.869)	2.99346	9.24128e-05	0.055819	0.887(0.784-1.003)	3.6688e-14	1.038(1.028-1.048)	0
Remdesivir	Piperacillin	Antiinfectives For Systemic Use	Renal failure and impairment	Renal and urinary disorders	25	57	46	36	82	2.262(0.249-4.275)	1.34685	0.203966	0.00812933	1.169(1.041-1.312)	8.26986e-13	1.032(1.023-1.041)	0
Remdesivir	Propofol	Nervous System	Circulatory collapse and shock	Vascular disorders	27	36	38	25	63	1.149(0.543-1.755)	2.9509	0.000377457	0.053714	0.886(0.783-1.002)	5.91541e-11	1.034(1.024-1.045)	0
Remdesivir	Propofol	Nervous System	Immune and associated conditions NEC	Immune system disorders	9	20	18	11	29	0.711(0.236-1.185)	2.72006	0.0096303	6.01495e-09	0.653(0.566-0.754)	1.67797e-10	1.039(1.027-1.051)	0
Remdesivir	Propofol	Nervous System	Renal failure and impairment	Renal and urinary disorders	53	109	75	87	162	5.699(3.337-8.061)	2.46712	0.000770132	0.00665542	1.174(1.046-1.318)	1.23134e-06	1.024(1.014-1.033)	0
Remdesivir	Propofol	Nervous System	Respiratory acidoses	Metabolism and nutrition disorders	11	42	26	27	53	0.616(-0.307-1.54)	4.76925	0.00997323	0.0156844	1.19(1.033-1.37)	5.11567e-06	1.026(1.015-1.038)	0
Remdesivir	Propofol	Nervous System	Respiratory failures (excl neonatal)	Respiratory, thoracic and mediastinal disorders	16	42	29	29	58	0.631(-0.234-1.496)	5.37515	0.00537959	5.05709e-05	1.314(1.152-1.5)	1.77241e-05	1.024(1.013-1.035)	0
Remdesivir	Rocuronium	Musculo-Skeletal System	Renal failure and impairment	Renal and urinary disorders	23	45	38	30	68	6.057(1.873-10.241)	1.86544	0.195238	0.00463597	1.182(1.053-1.327)	3.20955e-10	1.029(1.02-1.038)	0
Remdesivir	Sodium bicarbonate	Blood and Blood Forming Organs	Renal failure and impairment	Renal and urinary disorders	15	18	13	20	33	6.528(0.747-12.309)	3.75447	0.0946086	0.00821816	1.168(1.041-1.311)	3.36144e-13	1.032(1.024-1.041)	No data
Remdesivir	Tazobactam	Antiinfectives For Systemic Use	Circulatory collapse and shock	Vascular disorders	8	22	19	11	30	1.214(0.44-1.988)	3.05847	0.000166692	0.0550542	0.886(0.784-1.003)	1.4469e-14	1.039(1.029-1.049)	0
Remdesivir	Tocilizumab	COVID-19 drug	Circulatory collapse and shock	Vascular disorders	18	46	44	20	64	1.349(0.657-2.04)	2.61899	1.44049e-06	0.108648	0.904(0.798-1.023)	6.27875e-13	1.035(1.025-1.044)	0
Remdesivir	Tocilizumab	COVID-19 drug	Lower respiratory tract and lung infections	Infections and infestations	3	24	20	7	27	1.06(0.388-1.732)	3.23786	3.40511e-05	0.0432642	1.18(1.005-1.386)	0.000271983	1.024(1.011-1.037)	0
Remdesivir	Tocilizumab	COVID-19 drug	Lower respiratory tract infections NEC	Respiratory, thoracic and mediastinal disorders	4	26	20	10	30	1.185(0.472-1.898)	3.41591	8.06053e-06	0.0241495	1.203(1.024-1.412)	0.000100426	1.025(1.012-1.038)	0
Remdesivir	Vancomycin	Alimentary tract and metabolism, Antiinfectives for systemic use, Sensory Organs	Renal failure and impairment	Renal and urinary disorders	45	80	70	55	125	2.63(0.27-4.99)	0.744397	0.166495	0.00289405	1.193(1.062-1.339)	8.08287e-08	1.025(1.016-1.034)	0
Remdesivir	Vasopressin (USP)	Systemic Hormonal Preparations	Renal failure and impairment	Renal and urinary disorders	15	36	27	24	51	4.194(0.569-7.819)	2.33982	0.272974	0.00686952	1.173(1.045-1.316)	5.99126e-13	1.032(1.023-1.041)	No data
Remdesivir	Zinc sulfate	Alimentary Tract and Metabolism, Blood and blood forming organs	Rate and rhythm disorders NEC	Cardiac disorders	12	16	11	17	28	2.621(0.309-4.932)	299423	0.962275	0.852228	0.987(0.861-1.132)	0.00163828	0.98(0.969-0.993)	No data
Tocilizumab	Ceftriaxone	Antiinfectives For Systemic Use	Aspergillus infections	Infections and infestations	15	25	25	15	40	13.045(4.514-21.577)	0.857816	0.611038	0.000530771	1.636(1.238-2.161)	0.0639101	0.977(0.953-1.001)	0
Tocilizumab	Ceftriaxone	Antiinfectives For Systemic Use	Circulatory collapse and shock	Vascular disorders	16	27	29	14	43	0.525(-0.06-1.11)	1.74335	0.0164736	0.0716748	0.892(0.788-1.01)	1.88086e-16	1.039(1.03-1.049)	0
Tocilizumab	Ceftriaxone	Antiinfectives For Systemic Use	Eosinophilic disorders	Blood and lymphatic system disorders	7	22	21	8	29	44.743(14.821-74.664)	1.93921	0.175537	0.109622	1.362(0.933-1.989)	1.47014e-06	0.865(0.816-0.918)	0
Tocilizumab	Ceftriaxone	Antiinfectives For Systemic Use	Fungal lower respiratory tract infections	Respiratory, thoracic and mediastinal disorders	15	25	25	15	40	14.247(6.105-22.388)	1.43281	0.262036	0.0190112	1.406(1.058-1.868)	0.0124645	0.966(0.94-0.993)	0
Tocilizumab	Ceftriaxone	Antiinfectives For Systemic Use	Lower respiratory tract infections NEC	Respiratory, thoracic and mediastinal disorders	3	22	14	11	25	0.913(0.185-1.641)	2.6579	0.00162172	0.0393062	1.184(1.008-1.39)	2.96885e-05	1.026(1.014-1.039)	0
Tocilizumab	Ceftriaxone	Antiinfectives For Systemic Use	Rashes, eruptions and exanthems NEC	Skin and subcutaneous tissue disorders	9	24	25	8	33	2.234(1.134-3.335)	6.11163	2.55372e-08	0.00211234	0.779(0.664-0.913)	0.00109669	0.973(0.957-0.989)	0
Tocilizumab	Ceftriaxone	Antiinfectives For Systemic Use	Rate and rhythm disorders NEC	Cardiac disorders	6	21	17	10	27	0.805(0.247-1.362)	2.51332	0.00105547	0.915161	0.993(0.866-1.137)	0.848556	1.001(0.989-1.013)	0
Tocilizumab	Furosemide	Cardiovascular System	Respiratory failures (excl neonatal)	Respiratory, thoracic and mediastinal disorders	5	21	20	6	26	1.012(-0.1-2.124)	1.77619	0.0393032	5.76239e-06	1.358(1.19-1.55)	1.58694e-06	1.027(1.016-1.039)	0
Tocilizumab	Linezolid	Antiinfectives For Systemic Use	Aspergillus infections	Infections and infestations	8	20	19	9	28	56.436(21.648-91.225)	2.1055	0.103945	0.00141292	1.582(1.194-2.098)	0.329683	0.988(0.964-1.012)	2
Tocilizumab	Linezolid	Antiinfectives For Systemic Use	Fungal lower respiratory tract infections	Respiratory, thoracic and mediastinal disorders	8	20	19	9	28	54.975(21.712-88.237)	2.91538	0.0207913	0.0438565	1.344(1.008-1.792)	0.0970844	0.977(0.951-1.004)	2
Tocilizumab	Lopinavir / ritonavir Oral Tablet	Antiinfectives For Systemic Use	Aspergillus infections	Infections and infestations	10	31	27	14	41	10.844(5.356-16.331)	3.15652	0.00123748	0.00315702	1.518(1.151-2.002)	0.441444	1.009(0.987-1.031)	0
Tocilizumab	Lopinavir / ritonavir Oral Tablet	Antiinfectives For Systemic Use	Eosinophilic disorders	Blood and lymphatic system disorders	7	26	24	9	33	55.266(18.712-91.821)	2.89289	0.103555	0.203719	1.279(0.875-1.869)	0.00430865	0.919(0.868-0.974)	0
Tocilizumab	Lopinavir / ritonavir Oral Tablet	Antiinfectives For Systemic Use	Fungal lower respiratory tract infections	Respiratory, thoracic and mediastinal disorders	10	24	21	13	34	8.241(3.478-13.004)	2.20828	0.0218529	0.0681341	1.3(0.981-1.723)	0.888583	1.002(0.978-1.026)	0
Tocilizumab	Lopinavir / ritonavir Oral Tablet	Antiinfectives For Systemic Use	Rashes, eruptions and exanthems NEC	Skin and subcutaneous tissue disorders	12	27	29	10	39	2.974(1.738-4.21)	10.6712	9.38e-12	0.00132975	0.77(0.657-0.903)	0.0111734	0.979(0.963-0.995)	0
Tocilizumab	Meropenem	Antiinfectives For Systemic Use	Aspergillus infections	Infections and infestations	11	25	24	12	36	61.777(18.338-105.216)	0.690036	0.253926	0.000191826	1.722(1.294-2.292)	8.36735e-05	0.943(0.916-0.971)	0
Tocilizumab	Meropenem	Antiinfectives For Systemic Use	Circulatory collapse and shock	Vascular disorders	8	28	31	5	36	2.002(0.648-3.356)	2.54029	0.00115613	0.126781	0.908(0.802-1.028)	7.11001e-12	1.033(1.023-1.042)	0
Tocilizumab	Meropenem	Antiinfectives For Systemic Use	Fungal lower respiratory tract infections	Respiratory, thoracic and mediastinal disorders	11	17	16	12	28	32.099(3.426-60.771)	0.596001	0.126682	0.0141225	1.434(1.075-1.913)	7.14707e-05	0.94(0.911-0.969)	0
Tocilizumab	Norepinephrine	Cardiovascular System	Bacterial infections NEC	Infections and infestations	6	19	12	13	25	4.179(0.397-7.962)	1.57286	0.208006	0.40628	1.102(0.876-1.388)	0.00357764	1.026(1.008-1.044)	0
Tocilizumab	Piperacillin	Antiinfectives For Systemic Use	Circulatory collapse and shock	Vascular disorders	8	22	26	4	30	2.18(0.728-3.633)	3.29483	5.44663e-05	0.109557	0.904(0.799-1.023)	1.37444e-12	1.035(1.025-1.045)	0
Tocilizumab	Propofol	Nervous System	Circulatory collapse and shock	Vascular disorders	8	23	20	11	31	1.329(0.067-2.591)	1.8601	0.0263582	0.101741	0.902(0.797-1.021)	1.4321e-09	1.031(1.021-1.042)	0
Tocilizumab	Tazobactam	Antiinfectives For Systemic Use	Aspergillus infections	Infections and infestations	4	24	18	10	28	37.646(13.621-61.671)	1.70298	0.146366	0.00480557	1.494(1.13-1.976)	0.020855	0.971(0.947-0.996)	0
Tocilizumab	Tazobactam	Antiinfectives For Systemic Use	Circulatory collapse and shock	Vascular disorders	7	20	24	3	27	2.026(0.613-3.439)	3.3295	0.000102802	0.103698	0.902(0.797-1.021)	1.83767e-13	1.036(1.026-1.046)	0
Tocilizumab	Vancomycin	Alimentary tract and metabolism, Antiinfectives for systemic use, Sensory Organs	Circulatory collapse and shock	Vascular disorders	11	26	29	8	37	1.872(0.546-3.197)	2.37549	0.00162468	0.151265	0.913(0.807-1.034)	4.43336e-10	1.031(1.021-1.041)	0
